# Supplementary material for: Aspergillus fumigatus Trehalose-Regulatory Subunit Homolog Moonlights To Mediate Cell Wall Homeostasis through Modulation of Chitin Synthase Activity
Source: mBio. 2017 Apr 25;8(2):e00056-17. doi: 10.1128/mBio.00056-17 (PMC5405227; doi:10.1128/mBio.00056-17)
Supplement: TABLE S2 [file mbo002173290st2.xlsx]

## Sheet: TslA 20-40kD
Accession	Description	Score	Coverage	# Proteins	# Unique Peptides	# Peptides	# PSMs	# AAs	MW [kDa]	calc. pI
CADAFUBP00002564	pep:known scaffold:CADRE:DS499595:2646517:2647198:-1 gene:CADAFUBG00002618 transcript:CADAFUBT00002618 description:"40S ribosomal protein S11"	58.3795	38.67	1	4	4	18	150	15.8224	10.7114
	A4	Sequence	# PSMs	# Proteins	# Protein Groups	Protein Group Accessions	Modifications	ΔCn	XCorr	Charge	MH+ [Da]	ΔM [ppm]	RT [min]	# Missed Cleavages
	High	TAQAEGVMSLWR	3	1	1	CADAFUBP00000564		0	3.88701	2	1349.05	284.596	67.5053	0
	High	KTLASDGIAGLYR	2	1	1	CADAFUBP00000564		0	3.71858	2	1365.07	229.047	61.2239	1
	High	TAQAEGVmSLWR	1	1	1	CADAFUBP00000564	M8(Oxidation)	0	3.6097	2	1364.98	234.74	62.7038	0
	High	TLASDGIAGLYR	2	1	1	CADAFUBP00000564		0	3.49367	2	1237.1	358.518	63.7793	0
	High	GFGPSVLGIVVYR	1	1	1	CADAFUBP00000564		0	3.47217	2	1364.08	222.777	71.177	0
	High	LLVQNQDEmIR	2	1	1	CADAFUBP00000564	M9(Oxidation)	0	3.08503	2	1375.15	323.023	56.498	0
	High	QFNGLIDVYR	1	1	1	CADAFUBP00000564		0	2.81097	2	1224.4	-193.063	65.3549	0
CADAFUBP00004138	pep:known scaffold:CADRE:DS499596:2345044:2346206:-1 gene:CADAFUBG00004210 transcript:CADAFUBT00004210 description:"40S ribosomal protein S4, putative"	46.7191	17.62	1	5	5	13	261	29.4728	10.0669
	A4	Sequence	# PSMs	# Proteins	# Protein Groups	Protein Group Accessions	Modifications	ΔCn	XCorr	Charge	MH+ [Da]	ΔM [ppm]	RT [min]	# Missed Cleavages
	High	IWLDPNEmNEISNANSR	1	1	1	CADAFUBP00002342	M8(Oxidation)	0	3.57272	2	2018.74	-91.1126	63.2056	0
	High	HLYHELYHLSK	2	1	1	CADAFUBP00002342		0	3.40965	3	1442.78	2107.21	56.0003	0
	High	LVSDGLIIR	2	1	1	CADAFUBP00002342		0	3.30189	2	987.943	2367.6	62.1034	0
	High	LAASVVGcGK	1	1	1	CADAFUBP00002342	C8(Carbamidomethyl)	0	3.16137	2	962.843	1380.41	49.5317	0
	High	NALASQEQQE	1	1	1	CADAFUBP00002342		0	2.74577	2	1118.02	456.572	30.6385	0
	High	MPSQLLWmR	1	1	1	CADAFUBP00002342	M8(Oxidation)	0	2.70478	2	1179.29	1447.11	64.3162	0
CADAFUBP00000836	pep:known scaffold:CADRE:DS499594:2434290:2435466:1 gene:CADAFUBG00000856 transcript:CADAFUBT00000856 description:"60S ribosomal protein L9, putative"	42.1274	25.52	1	5	5	12	192	21.8297	9.67139
	A4	Sequence	# PSMs	# Proteins	# Protein Groups	Protein Group Accessions	Modifications	ΔCn	XCorr	Charge	MH+ [Da]	ΔM [ppm]	RT [min]	# Missed Cleavages
	High	ANQVTGDDILFLSDPDAR	2	1	1	CADAFUBP00009334		0	4.57896	2	1947.99	534.203	68.4678	0
	High	NHLEFSSAETVLK	3	1	1	CADAFUBP00009334		0	3.75083	3	1475.47	486.639	61.9436	0
	High	HVPEYIEKLPEIR	1	1	1	CADAFUBP00009334		0	3.68937	3	1623.37	293.927	63.2903	1
	High	SIGWADEEGR	1	1	1	CADAFUBP00009334		0	3.16903	2	1121.17	1485.89	57.2932	0
	High	YALVIDHGK	2	1	1	CADAFUBP00009334		0	2.74877	2	1015.91	347.653	55.4094	0
CADAFUBP00000564	pep:known scaffold:CADRE:DS499594:1625348:1626533:-1 gene:CADAFUBG00000576 transcript:CADAFUBT00000576 description:"Mitochondrial ADP,ATP carrier protein (Ant), putative"	41.4575	19.16	1	6	6	12	308	33.3004	9.96436
	A4	Sequence	# PSMs	# Proteins	# Protein Groups	Protein Group Accessions	Modifications	ΔCn	XCorr	Charge	MH+ [Da]	ΔM [ppm]	RT [min]	# Missed Cleavages
	High	LKVPPAIAQFQNTLDR	1	1	1	CADAFUBP00000170		0	3.9708	3	1813.08	1138.55	68.9875	1
	High	NFGIGQDVQPK	1	1	1	CADAFUBP00000170		0	3.80432	2	1203.23	508.809	58.5985	0
	High	LHAEATAVAEGK	2	1	1	CADAFUBP00000170		0	3.45337	2	1197.32	577.123	32.8518	0
	High	ERLHAEATAVAEGK	1	1	1	CADAFUBP00000170		0	3.34479	3	1482.79	684.713	50.8907	1
	High	RHWGGGIMGSK	1	1	1	CADAFUBP00000170		0	3.18564	3	1188.51	2456.88	52.9561	1
CADAFUBP00000564	pep:known scaffold:CADRE:DS499594:1625348:1626533:-1 gene:CADAFUBG00000576 transcript:CADAFUBT00000576 description:"Mitochondrial ADP,ATP carrier protein (Ant), putative"	41.3805	19.48	1	5	5	12	308	33.3004	9.96436
	A4	Sequence	# PSMs	# Proteins	# Protein Groups	Protein Group Accessions	Modifications	ΔCn	XCorr	Charge	MH+ [Da]	ΔM [ppm]	RT [min]	# Missed Cleavages
	High	LESGNFSWGSEGISR	3	1	1	CADAFUBP00000460		0	4.50365	2	1626.01	155.652	63.7294	0
	High	FADHGKVEPAIEK	1	1	1	CADAFUBP00000460		0	3.21378	3	1443.92	2196.31	51.7061	1
	High	LYAVIASRPGQSGR	2	1	1	CADAFUBP00000460		0	3.18291	2	1475.24	288.864	56.4346	0
	High	VIVVAYHPSNNELVR	2	1	1	CADAFUBP00000460		0	3.15544	2	1711.23	756.011	61.2142	0
	High	SAVVQIDAAPFR	1	1	1	CADAFUBP00000460		0	2.95472	2	1273.53	-121.725	63.5301	0
CADAFUBP00008557	pep:known scaffold:CADRE:DS499601:379547:380561:-1 gene:CADAFUBG00008717 transcript:CADAFUBT00008717 description:"Ribosomal protein S5"	40.8505	22.39	1	5	5	11	259	28.2875	10.5356
	A4	Sequence	# PSMs	# Proteins	# Protein Groups	Protein Group Accessions	Modifications	ΔCn	XCorr	Charge	MH+ [Da]	ΔM [ppm]	RT [min]	# Missed Cleavages
	High	NSETGQYEVEIR	3	1	1	CADAFUBP00000836		0	4.20265	2	1424.93	182.864	57.7766	0
	High	DLSHIAVTFGRPEK	3	1	1	CADAFUBP00000836		0	3.93811	3	1570.13	184.122	62.7703	0
	High	FLDGLYVSER	3	1	1	CADAFUBP00000836		0	3.8795	2	1201.16	2118.8	64.8966	0
	High	TLINNLIIGVTR	1	1	1	CADAFUBP00000836		0	3.74104	2	1327.46	488.243	71.4309	0
	High	KFLDGLYVSER	2	1	1	CADAFUBP00000836		0	2.95596	2	1326.59	-84.0376	63.2488	1
CADAFUBP00000481	pep:known scaffold:CADRE:DS499594:1360739:1361319:1 gene:CADAFUBG00000489 transcript:CADAFUBT00000489 description:"60S ribosomal protein L20"	40.5632	19.59	1	2	2	10	148	17.3925	10.6968
	A4	Sequence	# PSMs	# Proteins	# Protein Groups	Protein Group Accessions	Modifications	ΔCn	XCorr	Charge	MH+ [Da]	ΔM [ppm]	RT [min]	# Missed Cleavages
	High	RVDISNVDQSVLEK	2	1	1	CADAFUBP00001036		0	3.95411	2	1602.27	264.524	60.5912	1
	High	VDISNVDQSVLEK	2	1	1	CADAFUBP00001036		0	3.86531	2	1447.06	909.326	61.9771	0
	High	HLDQGVLLVTGPFK	2	1	1	CADAFUBP00001036		0	3.73827	2	1524.22	238.558	66.5703	0
	High	AVDQSILASIK	1	1	1	CADAFUBP00001036		0	2.91944	2	1145.82	1012.09	63.8886	0
	High	VSASDYFTK	1	1	1	CADAFUBP00001036		0	2.86115	2	1018.99	1475.91	57.9345	0
CADAFUBP00001094	pep:known scaffold:CADRE:DS499594:3147822:3148731:-1 gene:CADAFUBG00001119 transcript:CADAFUBT00001119 description:"Ribosomal protein"	39.145	23.96	1	5	5	10	217	24.2372	9.86182
	A4	Sequence	# PSMs	# Proteins	# Protein Groups	Protein Group Accessions	Modifications	ΔCn	XCorr	Charge	MH+ [Da]	ΔM [ppm]	RT [min]	# Missed Cleavages
	High	ENVEQLLNYSQNEK	4	1	1	CADAFUBP00001094		0	4.67418	2	1708.2	223.493	64.8348	0
	High	KYDAFLASDTLIK	2	1	1	CADAFUBP00001094		0	4.34897	2	1486.14	899.526	65.0873	1
	High	GWQNVGSLVLK	2	1	1	CADAFUBP00001094		0	3.80382	2	1202.07	1158.93	66.6711	0
	High	HHGIDAmSADDLKK	1	1	1	CADAFUBP00001094	M7(Oxidation)	0	3.31723	3	1553.96	139.997	33.2177	1
	High	YDAFLASDTLIK	1	1	1	CADAFUBP00001094		0	2.88447	2	1357.99	944.41	66.968	0
CADAFUBP00002569	pep:known scaffold:CADRE:DS499595:2663767:2664558:-1 gene:CADAFUBG00002623 transcript:CADAFUBT00002623 description:"40S ribosomal protein S9"	38.3994	26.57	1	3	3	11	143	15.9616	10.1841
	A4	Sequence	# PSMs	# Proteins	# Protein Groups	Protein Group Accessions	Modifications	ΔCn	XCorr	Charge	MH+ [Da]	ΔM [ppm]	RT [min]	# Missed Cleavages
	High	RVNQAIALLTIGAR	3	1	1	CADAFUBP00001429		0	3.90456	3	1496.7	528.345	66.4157	1
	High	VNQAIALLTIGAR	2	1	1	CADAFUBP00001429		0	3.5997	2	1341.4	1190.15	68.2406	0
	High	LTNSLmmNGR	1	1	1	CADAFUBP00001429	M6(Oxidation); M7(Oxidation)	0	3.4354	2	1168.98	368.41	32.6212	0
	High	WSYEDVEIR	2	1	1	CADAFUBP00001429		0	3.23742	2	1196.6	38.4625	64.2931	0
	High	NPVYIPHTAGR	1	1	1	CADAFUBP00001429		0	2.91106	2	1224.59	-45.0043	54.445	0
CADAFUBP00007994	pep:known scaffold:CADRE:DS499600:667479:668388:-1 gene:CADAFUBG00008139 transcript:CADAFUBT00008139 description:"Mitochondrial ATPase subunit ATP4, putative"	36.2993	19.5	1	3	3	8	241	26.0878	9.23193
	A4	Sequence	# PSMs	# Proteins	# Protein Groups	Protein Group Accessions	Modifications	ΔCn	XCorr	Charge	MH+ [Da]	ΔM [ppm]	RT [min]	# Missed Cleavages
	High	ERHDGGFNIVHIK	2	1	1	CADAFUBP00004138		0	4.90482	3	1523.49	1111.82	57.6289	1
	High	HDGGFNIVHIK	2	1	1	CADAFUBP00004138		0	4.26166	3	1236.97	256.614	59.6526	0
	High	FDTGVVcmVTGGR	2	1	1	CADAFUBP00004138	C7(Carbamidomethyl); M8(Oxidation)	0	4.24277	2	1415.81	823.483	61.312	0
	High	FDTGVVcMVTGGR	2	1	1	CADAFUBP00004138	C7(Carbamidomethyl)	0	3.27353	2	1399.03	268.512	65.2053	0
	High	LSAPSHWLLDK	2	1	1	CADAFUBP00004138		0	2.93607	2	1267.26	450.887	63.7962	0
	High	IQAEEAEYK	3	1	1	CADAFUBP00004138		0	2.83319	2	1080.98	420.742	46.2928	0
CADAFUBP00000117	pep:known scaffold:CADRE:DS499594:318854:319365:1 gene:CADAFUBG00000119 transcript:CADAFUBT00000119 description:"Ribosomal protein S13p/S18e"	33.3874	33.07	1	5	5	10	127	14.666	10.5796
	A4	Sequence	# PSMs	# Proteins	# Protein Groups	Protein Group Accessions	Modifications	ΔCn	XCorr	Charge	MH+ [Da]	ΔM [ppm]	RT [min]	# Missed Cleavages
	High	EIAQTLANNPNVTYLPGNEGK	1	1	1	CADAFUBP00001275		0	4.32224	3	2244.63	669.839	63.1852	0
	High	AEGEAESAEIISK	2	1	1	CADAFUBP00001275		0	4.30535	2	1335.07	1062.1	54.526	0
	High	LPVIYQTYGTDYDER	2	1	1	CADAFUBP00001275		0	4.25287	2	1834.22	735.664	64.1203	0
	High	AGSGLIEIR	1	1	1	CADAFUBP00001275		0	2.73612	2	915.663	149.316	59.293	0
CADAFUBP00008557	pep:known scaffold:CADRE:DS499601:379547:380561:-1 gene:CADAFUBG00008717 transcript:CADAFUBT00008717 description:"Ribosomal protein S5"	31.9869	16.22	1	4	4	8	259	28.2875	10.5356
	A4	Sequence	# PSMs	# Proteins	# Protein Groups	Protein Group Accessions	Modifications	ΔCn	XCorr	Charge	MH+ [Da]	ΔM [ppm]	RT [min]	# Missed Cleavages
	High	LKQDGAYVQFLR	1	1	1	CADAFUBP00002452		0	3.48131	3	1441.57	2624.97	62.9823	1
	High	RFPSAYENLSQA	1	1	1	CADAFUBP00002452		0	3.3892	2	1382.81	102.503	61.1259	1
	High	REDYIQLR	1	1	1	CADAFUBP00002452		0	2.9568	2	1094.05	1347.59	56.2063	1
	High	FPSAYENLSQA	1	1	1	CADAFUBP00002452		0	2.24375	1	1226.4	-133.762	62.7485	0
CADAFUBP00009334	pep:known scaffold:CADRE:DS499602:896750:897496:1 gene:CADAFUBG00009507 transcript:CADAFUBT00009507 description:"Allergen Asp F3"	31.5857	37.5	1	5	5	9	168	18.4414	5.57959
	A4	Sequence	# PSMs	# Proteins	# Protein Groups	Protein Group Accessions	Modifications	ΔCn	XCorr	Charge	MH+ [Da]	ΔM [ppm]	RT [min]	# Missed Cleavages
	High	IEDVTPTPSDSTR	2	1	1	CADAFUBP00002564		0	3.75182	2	1417.87	134.133	51.3128	0
	High	ENVSLGPLAGDGK	1	1	1	CADAFUBP00002564		0	3.60563	2	1260.31	2909.34	60.4478	0
	High	TPGPGAQSALR	5	1	1	CADAFUBP00002564		0	3.42484	2	1055	416.977	48.9677	0
	High	ADRDESSPYAAmLAAQDVAAR	1	1	1	CADAFUBP00002564	M12(Oxidation)	0	3.39981	3	2224.76	327.95	60.7351	1
CADAFUBP00000117	pep:known scaffold:CADRE:DS499594:318854:319365:1 gene:CADAFUBG00000119 transcript:CADAFUBT00000119 description:"Ribosomal protein S13p/S18e"	31.1303	23.62	1	3	3	8	127	14.666	10.5796
	A4	Sequence	# PSMs	# Proteins	# Protein Groups	Protein Group Accessions	Modifications	ΔCn	XCorr	Charge	MH+ [Da]	ΔM [ppm]	RT [min]	# Missed Cleavages
	High	AVSEYGTNYLISVIK	2	1	1	CADAFUBP00006089		0	3.57528	2	1658.44	939.624	69.4381	0
	High	SGLAVFAVAPDGTEFR	2	1	1	CADAFUBP00006089		0	3.47927	2	1637.16	199.463	68.7314	0
	High	DcGYGENVVVR	2	1	1	CADAFUBP00006089	C2(Carbamidomethyl)	0	2.90204	2	1268.82	984.524	55.9947	0
	High	IPGTYTTVQAAK	2	1	1	CADAFUBP00006089		0	2.82203	2	1250	256.866	54.8027	0
CADAFUBP00000460	pep:known scaffold:CADRE:DS499594:1306210:1306864:1 gene:CADAFUBG00000468 transcript:CADAFUBT00000468 description:"40S ribosomal protein S8"	30.6512	34.33	1	5	5	9	201	22.7982	11.1802
	A4	Sequence	# PSMs	# Proteins	# Protein Groups	Protein Group Accessions	Modifications	ΔCn	XCorr	Charge	MH+ [Da]	ΔM [ppm]	RT [min]	# Missed Cleavages
	High	SAHEGPIAGSLEAK	4	1	1	CADAFUBP00006224		0	3.69268	3	1370.07	2465.03	53.7729	0
	High	AEILTQYLPSK	2	1	1	CADAFUBP00006224		0	3.17944	2	1262.92	176.611	64.879	0
	High	AGNSVGLEVASK	1	1	1	CADAFUBP00006224		0	3.11231	2	1133.27	1469.58	53.4684	0
	High	VNQQVEAGAK	1	1	1	CADAFUBP00006224		0	2.98865	2	1043.8	241.82	27.7889	0
CADAFUBP00001429	pep:known scaffold:CADRE:DS499594:4106597:4107537:1 gene:CADAFUBG00001463 transcript:CADAFUBT00001463 description:"40S ribosomal protein S5, putative"	30.4345	19.05	1	5	5	9	231	25.7125	9.29053
	A4	Sequence	# PSMs	# Proteins	# Protein Groups	Protein Group Accessions	Modifications	ΔCn	XCorr	Charge	MH+ [Da]	ΔM [ppm]	RT [min]	# Missed Cleavages
	High	KLPLDQAGPR	2	1	1	CADAFUBP00006339		0	3.45287	3	1095.1	423.128	53.1658	1
	High	FEIWDTAGQER	2	1	1	CADAFUBP00006339		0	3.31654	2	1353.14	1121.13	64.4171	0
	High	EAGLLFFETSAK	2	1	1	CADAFUBP00006339		0	2.90934	2	1312.82	110.078	69.1359	0
	High	QANENIVIALAGNK	2	1	1	CADAFUBP00006339		0	2.86145	2	1455.49	479.19	64.7886	0
CADAFUBP00001429	pep:known scaffold:CADRE:DS499594:4106597:4107537:1 gene:CADAFUBG00001463 transcript:CADAFUBT00001463 description:"40S ribosomal protein S5, putative"	29.9837	23.38	1	6	6	9	231	25.7125	9.29053
	A4	Sequence	# PSMs	# Proteins	# Protein Groups	Protein Group Accessions	Modifications	ΔCn	XCorr	Charge	MH+ [Da]	ΔM [ppm]	RT [min]	# Missed Cleavages
	High	IAHLYDMVDYQDTTNVDEK	1	1	1	CADAFUBP00006392		0	3.33185	3	2271.15	494.779	64.1458	0
	High	LTFPIIADPSR	1	1	1	CADAFUBP00006392		0	3.10661	2	1230.1	333.02	67.2317	0
	High	VVDALQTTDK	1	1	1	CADAFUBP00006392		0	2.82642	2	1090.13	506.568	51.3238	0
	High	NTAEVLR	1	1	1	CADAFUBP00006392		0	2.0293	1	802.413	-35.9895	32.3615	0
CADAFUBP00002564	pep:known scaffold:CADRE:DS499595:2646517:2647198:-1 gene:CADAFUBG00002618 transcript:CADAFUBT00002618 description:"40S ribosomal protein S11"	29.8719	38.67	1	4	4	9	150	15.8224	10.7114
	A4	Sequence	# PSMs	# Proteins	# Protein Groups	Protein Group Accessions	Modifications	ΔCn	XCorr	Charge	MH+ [Da]	ΔM [ppm]	RT [min]	# Missed Cleavages
	High	DDEVTVVR	2	1	1	CADAFUBP00007532		0	2.9328	2	932.711	260.281	49.9356	0
	High	DREQILER	1	1	1	CADAFUBP00007532		0	2.82551	2	1061.36	2636.51	48.9449	1
	High	KAHFSAPSSER	1	1	1	CADAFUBP00007532		0	2.81173	2	1216.53	-62.698	31.4417	1
	High	KDDEVTVVR	1	1	1	CADAFUBP00007532		0	2.71253	2	1060.23	-313.946	32.5516	1
CADAFUBP00000836	pep:known scaffold:CADRE:DS499594:2434290:2435466:1 gene:CADAFUBG00000856 transcript:CADAFUBT00000856 description:"60S ribosomal protein L9, putative"	29.3987	25	1	4	4	8	192	21.8297	9.67139
	A4	Sequence	# PSMs	# Proteins	# Protein Groups	Protein Group Accessions	Modifications	ΔCn	XCorr	Charge	MH+ [Da]	ΔM [ppm]	RT [min]	# Missed Cleavages
	High	LLQLAGVQDAYTSSSGSTK	3	1	1	CADAFUBP00008557		0	5.14368	2	1926.14	80.087	63.7339	0
	High	RLLQLAGVQDAYTSSSGSTK	2	1	1	CADAFUBP00008557		0	3.59706	3	2081.92	-79.9939	62.5891	1
	High	SPLEEFSDVLR	2	1	1	CADAFUBP00008557		0	3.57399	2	1293.87	1713.84	68.7258	0
	High	GTGLVASPAVK	1	1	1	CADAFUBP00008557		0	2.74939	2	999.479	-104.873	54.0814	0
	A4	Sequence	# PSMs	# Proteins	# Protein Groups	Protein Group Accessions	Modifications	ΔCn	XCorr	Charge	MH+ [Da]	ΔM [ppm]	RT [min]	# Missed Cleavages
	High	KGATPSQIGVVLR	3	1	1	CADAFUBP00008835		0	3.27074	3	1325.72	-50.4733	59.0499	1
	High	GISASAIPYSR	1	1	1	CADAFUBP00008835		0	3.09709	2	1121.86	234.729	58.7562	0
	High	GATPSQIGVVLR	1	1	1	CADAFUBP00008835		0	2.90008	2	1198.05	300.113	61.1881	0
	High	DSHGIAQVK	1	1	1	CADAFUBP00008835		0	2.21639	1	954.522	23.0247	30.5955	0
CADAFUBP00009044	pep:known scaffold:CADRE:DS499602:57527:58352:-1 gene:CADAFUBG00009210 transcript:CADAFUBT00009210 description:"60S ribosomal protein L28"	28.9859	28.66	1	4	4	9	157	17.0712	10.8286
	A4	Sequence	# PSMs	# Proteins	# Protein Groups	Protein Group Accessions	Modifications	ΔCn	XCorr	Charge	MH+ [Da]	ΔM [ppm]	RT [min]	# Missed Cleavages
	High	TNVSSDLVWQITR	1	1	1	CADAFUBP00009044		0	4.11967	2	1519.17	251.213	67.5532	0
	High	NLVSVSWGPNAATR	4	1	1	CADAFUBP00009044		0	3.76175	2	1474.85	2092.73	63.9638	0
	High	ADLREDAVAR	2	1	1	CADAFUBP00009044		0	3.51282	3	1116.65	956.688	47.9463	1
	High	DPLNLQNK	2	1	1	CADAFUBP00009044		0	2.93035	2	943.05	1638.03	53.5616	0
CADAFUBP00003608	pep:known scaffold:CADRE:DS499596:827404:827948:-1 gene:CADAFUBG00003673 transcript:CADAFUBT00003673 description:"60S ribosomal protein L22, putative"	28.8351	34.19	1	3	3	7	117	13.414	5.97314
	A4	Sequence	# PSMs	# Proteins	# Protein Groups	Protein Group Accessions	Modifications	ΔCn	XCorr	Charge	MH+ [Da]	ΔM [ppm]	RT [min]	# Missed Cleavages
	High	VPLTDNQVIEEALGK	5	1	1	CADAFUBP00009634		0	4.39489	2	1627.43	956.126	67.7982	0
	High	QQGNFYVPDEPK	1	1	1	CADAFUBP00009634		0	3.25093	2	1422.97	913.004	59.3784	0
	High	HYIEGGDTGNREENINALIR	1	1	1	CADAFUBP00009634		0	3.21281	3	2272.52	618.789	60.9821	1
	High	KILQLLR	1	1	1	CADAFUBP00009634		0	2.71501	2	884.079	532.169	60.186	1
CADAFUBP00002569	pep:known scaffold:CADRE:DS499595:2663767:2664558:-1 gene:CADAFUBG00002623 transcript:CADAFUBT00002623 description:"40S ribosomal protein S9"	28.7608	34.27	1	4	4	8	143	15.9616	10.1841
	A4	Sequence	# PSMs	# Proteins	# Protein Groups	Protein Group Accessions	Modifications	ΔCn	XCorr	Charge	MH+ [Da]	ΔM [ppm]	RT [min]	# Missed Cleavages
	High	DLQELIAEGSTK	2	1	1	CADAFUBP00002532		0	3.96762	2	1305.18	1156.61	65.1521	0
	High	LASVPSGGAAAAAPAAAGAAAGGAAAPAAEEK	1	1	1	CADAFUBP00002532		0	3.23272	3	2575.06	-98.7953	59.8614	0
	High	AVLSSVGIDADEER	1	1	1	CADAFUBP00002532		0	2.9835	2	1462.4	1148.59	60.5402	0
CADAFUBP00000522	pep:known scaffold:CADRE:DS499594:1487898:1488975:1 gene:CADAFUBG00000533 transcript:CADAFUBT00000533 description:"Small monomeric GTPase SarA, putative"	28.1473	37.04	1	5	5	8	189	21.4181	6.41748
	A4	Sequence	# PSMs	# Proteins	# Protein Groups	Protein Group Accessions	Modifications	ΔCn	XCorr	Charge	MH+ [Da]	ΔM [ppm]	RT [min]	# Missed Cleavages
	High	DIVDGKDSQVLSNGLDSK	4	1	1	CADAFUBP00000117		0	4.9958	2	1890.07	66.7516	60.8091	1
	High	AGELTTEELER	2	1	1	CADAFUBP00000117		0	3.89319	2	1249.95	1870.82	57.1383	0
	High	RAGELTTEELER	2	1	1	CADAFUBP00000117		0	3.48232	2	1406.23	1790.04	55.0293	1
CADAFUBP00001036	pep:known scaffold:CADRE:DS499594:3000589:3001540:1 gene:CADAFUBG00001061 transcript:CADAFUBT00001061 description:"60S ribosomal protein L6"	27.9555	24	1	5	5	8	200	22.4393	10.1548
	A4	Sequence	# PSMs	# Proteins	# Protein Groups	Protein Group Accessions	Modifications	ΔCn	XCorr	Charge	MH+ [Da]	ΔM [ppm]	RT [min]	# Missed Cleavages
	High	ALDNGDSGQAPLSSGR	2	1	1	CADAFUBP00000252		0	4.98132	2	1544.78	34.7736	52.5716	0
	High	AQIWDTAGQER	2	1	1	CADAFUBP00000252		0	3.77296	2	1274.97	277.388	58.1324	0
	High	GAVGALLVYDISK	1	1	1	CADAFUBP00000252		0	3.09759	2	1308.21	1885.38	68.3283	0
CADAFUBP00009634	pep:known scaffold:CADRE:DS499603:280634:282024:-1 gene:CADAFUBG00009810 transcript:CADAFUBT00009810 description:"60S ribosomal protein L7"	27.9402	18.18	1	4	4	8	297	34.2312	9.67139
	A4	Sequence	# PSMs	# Proteins	# Protein Groups	Protein Group Accessions	Modifications	ΔCn	XCorr	Charge	MH+ [Da]	ΔM [ppm]	RT [min]	# Missed Cleavages
	High	VLNSYWINQDSTYK	3	1	1	CADAFUBP00000494		0	4.58847	2	1731.09	147.923	64.0366	0
	High	IHNTQSYWR	2	1	1	CADAFUBP00000494		0	2.85227	2	1205.06	391.569	53.3079	0
	High	YVEEIQK	1	1	1	CADAFUBP00000494		0	2.1346	1	908.37	-113.005	33.9591	0
CADAFUBP00006224	pep:known scaffold:CADRE:DS499598:337256:338580:1 gene:CADAFUBG00006347 transcript:CADAFUBT00006347 description:"Outer mitochondrial membrane protein porin"	26.1975	13.62	1	4	4	8	345	36.871	9.45166
	A4	Sequence	# PSMs	# Proteins	# Protein Groups	Protein Group Accessions	Modifications	ΔCn	XCorr	Charge	MH+ [Da]	ΔM [ppm]	RT [min]	# Missed Cleavages
	High	IGVLEYDEEKGGR	1	1	1	CADAFUBP00000559		0	3.65575	2	1465	183.471	57.7326	1
	High	IGVLEYDEEK	2	1	1	CADAFUBP00000559		0	3.2912	2	1194.82	193.097	59.9843	0
	High	FIAAYSAFLK	1	1	1	CADAFUBP00000559		0	2.80873	2	1131.15	461.182	67.9118	0
CADAFUBP00009576	pep:known scaffold:CADRE:DS499603:110403:111410:-1 gene:CADAFUBG00009751 transcript:CADAFUBT00009751 description:"60S ribosomal protein L13"	25.7364	11.5	1	3	3	7	226	25.658	10.6235
	A4	Sequence	# PSMs	# Proteins	# Protein Groups	Protein Group Accessions	Modifications	ΔCn	XCorr	Charge	MH+ [Da]	ΔM [ppm]	RT [min]	# Missed Cleavages
	High	SVLLNYFQTEQ	2	1	1	CADAFUBP00000574		0	3.66358	2	1344.96	2445.09	68.6534	0
	High	DWGEESQER	2	1	1	CADAFUBP00000574		0	3.01667	2	1135.62	138.149	48.6297	0
	High	IALIHDGLAR	1	1	1	CADAFUBP00000574		0	2.9624	2	1080.78	1986.79	59.7891	0
CADAFUBP00004138	pep:known scaffold:CADRE:DS499596:2345044:2346206:-1 gene:CADAFUBG00004210 transcript:CADAFUBT00004210 description:"40S ribosomal protein S4, putative"	25.5862	20.31	1	5	5	8	261	29.4728	10.0669
	A4	Sequence	# PSMs	# Proteins	# Protein Groups	Protein Group Accessions	Modifications	ΔCn	XCorr	Charge	MH+ [Da]	ΔM [ppm]	RT [min]	# Missed Cleavages
	High	cEALNISGEFFR	1	1	1	CADAFUBP00000626	C1(Carbamidomethyl)	0	2.9416	2	1442.02	-451.929	68.288	0
	High	RVVVPQALR	1	1	1	CADAFUBP00000626		0	2.85186	2	1038.2	525.931	55.8677	1
	High	YQDVVAR	1	1	1	CADAFUBP00000626		0	2.47343	1	850.588	171.428	32.7018	0
CADAFUBP00002342	pep:known scaffold:CADRE:DS499595:2032743:2033647:1 gene:CADAFUBG00002393 transcript:CADAFUBT00002393 description:"60S ribosomal protein L19"	24.9325	31.28	1	6	6	8	211	24.7706	11.4585
	A4	Sequence	# PSMs	# Proteins	# Protein Groups	Protein Group Accessions	Modifications	ΔCn	XCorr	Charge	MH+ [Da]	ΔM [ppm]	RT [min]	# Missed Cleavages
	High	KVVIVQPNDTGSK	2	1	1	CADAFUBP00000660		0	3.81094	2	1384.81	22.7912	50.7051	1
	High	AHPFPYAIVAGIER	2	1	1	CADAFUBP00000660		0	3.76692	3	1543.39	1661.91	67.9847	0
	High	VVIVQPNDTGSK	1	1	1	CADAFUBP00000660		0	2.7279	2	1258.17	1181.97	52.7068	0
CADAFUBP00001036	pep:known scaffold:CADRE:DS499594:3000589:3001540:1 gene:CADAFUBG00001061 transcript:CADAFUBT00001061 description:"60S ribosomal protein L6"	24.6682	19.5	1	4	4	7	200	22.4393	10.1548
	A4	Sequence	# PSMs	# Proteins	# Protein Groups	Protein Group Accessions	Modifications	ΔCn	XCorr	Charge	MH+ [Da]	ΔM [ppm]	RT [min]	# Missed Cleavages
	High	EIEALGSSSGSVR	2	1	1	CADAFUBP00002028		0	4.31233	2	1292.04	300.31	55.112	0
	High	HVVFGEVADEK	2	1	1	CADAFUBP00002028		0	3.98316	2	1229.89	223.514	55.7294	0
	High	IIPNFmIQGGDFTR	1	1	1	CADAFUBP00002028	M6(Oxidation)	0	2.75638	2	1624.96	90.8709	66.8751	0
CADAFUBP00006089	pep:known scaffold:CADRE:DS499597:3709249:3709932:1 gene:CADAFUBG00006212 transcript:CADAFUBT00006212 description:"Putative uncharacterized protein"	24.6391	23.79	1	4	4	8	227	25.4219	4.95752
	A4	Sequence	# PSMs	# Proteins	# Protein Groups	Protein Group Accessions	Modifications	ΔCn	XCorr	Charge	MH+ [Da]	ΔM [ppm]	RT [min]	# Missed Cleavages
	High	AGGETLTLDQLALR	4	1	1	CADAFUBP00002287		0	4.14404	2	1460.07	1555.93	66.592	0
	High	APTGANTLLLR	1	1	1	CADAFUBP00002287		0	3.27452	2	1129.21	2262.1	60.4363	0
	High	INRPPVSLSR	1	1	1	CADAFUBP00002287		0	3.18197	3	1139.64	852.505	54.7494	0
CADAFUBP00006339	pep:known scaffold:CADRE:DS499598:638853:639783:-1 gene:CADAFUBG00006464 transcript:CADAFUBT00006464 description:"RAB GTPase Ypt5, putative"	24.6081	21.56	1	4	4	8	218	23.7153	8.54346
	A4	Sequence	# PSMs	# Proteins	# Protein Groups	Protein Group Accessions	Modifications	ΔCn	XCorr	Charge	MH+ [Da]	ΔM [ppm]	RT [min]	# Missed Cleavages
	High	VNVVNVSQHQVQERPR	1	1	1	CADAFUBP00002551		0	3.19435	3	1890.78	935.688	53.9431	0
	High	LcDEIAIIASK	2	1	1	CADAFUBP00002551	C2(Carbamidomethyl)	0	3.09103	2	1232.92	218.413	64.1014	0
	High	IAGYTTHLmK	1	1	1	CADAFUBP00002551	M9(Oxidation)	0	2.81457	2	1151.02	368.247	52.9252	0
CADAFUBP00000481	pep:known scaffold:CADRE:DS499594:1360739:1361319:1 gene:CADAFUBG00000489 transcript:CADAFUBT00000489 description:"60S ribosomal protein L20"	24.1934	24.32	1	3	3	6	148	17.3925	10.6968
	A4	Sequence	# PSMs	# Proteins	# Protein Groups	Protein Group Accessions	Modifications	ΔCn	XCorr	Charge	MH+ [Da]	ΔM [ppm]	RT [min]	# Missed Cleavages
	High	VNGQPLSLVQPEILR	6	1	1	CADAFUBP00002569		0	4.55981	2	1663.2	150.662	67.8505	0
	High	VSGGGHTSQIYAIR	4	1	1	CADAFUBP00002569		0	3.64216	3	1448.79	2096.72	54.963	0
	High	TLLVADNRR	1	1	1	CADAFUBP00002569		0	2.70085	2	1057.81	189.421	51.3971	1
CADAFUBP00005690	pep:known scaffold:CADRE:DS499597:2600404:2601159:-1 gene:CADAFUBG00005797 transcript:CADAFUBT00005797 description:"Cytochrome c oxidase subunit V"	23.8979	14.29	1	3	3	6	196	22.2035	9.94971
	A4	Sequence	# PSMs	# Proteins	# Protein Groups	Protein Group Accessions	Modifications	ΔCn	XCorr	Charge	MH+ [Da]	ΔM [ppm]	RT [min]	# Missed Cleavages
	High	NFLQTLAENNR	1	1	1	CADAFUBP00002745		0	3.29254	2	1320.17	377.848	66.033	0
	High	LGLLEGIcQK	2	1	1	CADAFUBP00002745	C8(Carbamidomethyl)	0	3.2077	2	1132.54	1693.47	64.2492	0
	High	LTSIIAAPTLSASDK	1	1	1	CADAFUBP00002745		0	2.71179	2	1488.1	177.331	63.6487	0
CADAFUBP00001275	pep:known scaffold:CADRE:DS499594:3651195:3652093:-1 gene:CADAFUBG00001301 transcript:CADAFUBT00001301 description:"Prohibitin complex subunit Phb1, putative"	23.1193	20.71	1	4	4	6	280	30.9755	9.01221
	A4	Sequence	# PSMs	# Proteins	# Protein Groups	Protein Group Accessions	Modifications	ΔCn	XCorr	Charge	MH+ [Da]	ΔM [ppm]	RT [min]	# Missed Cleavages
	High	LQLWDTAGQER	1	1	1	CADAFUBP00003060		0	2.86333	2	1317.15	369.282	62.7334	0
	High	LVFLGEQSVGK	1	1	1	CADAFUBP00003060		0	2.80658	2	1176.3	-309.112	63.2302	0
	High	DSSVAVVVYDISNAK	1	1	1	CADAFUBP00003060		0	2.76655	2	1569.23	1546.64	68.8864	0
CADAFUBP00003608	pep:known scaffold:CADRE:DS499596:827404:827948:-1 gene:CADAFUBG00003673 transcript:CADAFUBT00003673 description:"60S ribosomal protein L22, putative"	22.8309	36.75	1	3	3	6	117	13.414	5.97314
	A4	Sequence	# PSMs	# Proteins	# Protein Groups	Protein Group Accessions	Modifications	ΔCn	XCorr	Charge	MH+ [Da]	ΔM [ppm]	RT [min]	# Missed Cleavages
	High	VGNLGDNVVISQVGEGK	4	1	1	CADAFUBP00003608		0	4.84289	2	1686.13	734.823	61.9987	0
	High	FYNVVNDEGEEEEE	2	1	1	CADAFUBP00003608		0	4.23428	2	1702.71	609.531	60.6001	0
	High	IFDVSAFEK	1	1	1	CADAFUBP00003608		0	3.02649	2	1057.3	1663.91	65.2097	0
CADAFUBP00002452	pep:known scaffold:CADRE:DS499595:2342249:2343271:1 gene:CADAFUBG00002503 transcript:CADAFUBT00002503 description:"60S ribosomal protein L10"	22.7646	14.35	1	3	3	7	223	25.5705	10.3159
	A4	Sequence	# PSMs	# Proteins	# Protein Groups	Protein Group Accessions	Modifications	ΔCn	XCorr	Charge	MH+ [Da]	ΔM [ppm]	RT [min]	# Missed Cleavages
	High	KIESYGSASGTPK	2	1	1	CADAFUBP00004082		0	3.69581	2	1325.17	374.817	32.2645	1
	High	HDKPGLLSMANAGK	2	1	1	CADAFUBP00004082		0	3.4962	3	1440.78	1409.07	56.999	0
	High	IIPQFMLQGGDFTK	1	1	1	CADAFUBP00004082		0	3.05674	2	1594.96	79.9154	69.0558	0
CADAFUBP00002287	pep:known scaffold:CADRE:DS499595:1853732:1854526:-1 gene:CADAFUBG00002338 transcript:CADAFUBT00002338 description:"60S ribosomal protein L18"	21.846	19.02	1	3	3	6	184	20.8407	11.8101
	A4	Sequence	# PSMs	# Proteins	# Protein Groups	Protein Group Accessions	Modifications	ΔCn	XCorr	Charge	MH+ [Da]	ΔM [ppm]	RT [min]	# Missed Cleavages
	High	KAAAAAGGDGEEAEEDEE	2	1	1	CADAFUBP00004126		0	4.70588	2	1750.21	855.552	30.019	1
	High	RLFEGNALIR	2	1	1	CADAFUBP00004126		0	3.18314	3	1188.8	96.6912	61.3867	1
	High	LDYVLALR	2	1	1	CADAFUBP00004126		0	3.10312	2	962.895	340.222	65.4571	0
CADAFUBP00004940	pep:known scaffold:CADRE:DS499597:438098:439495:1 gene:CADAFUBG00005029 transcript:CADAFUBT00005029 description:"Glyceraldehyde-3-phosphate dehydrogenase"	20.9224	13.02	1	3	3	6	338	36.2916	7.43018
	A4	Sequence	# PSMs	# Proteins	# Protein Groups	Protein Group Accessions	Modifications	ΔCn	XCorr	Charge	MH+ [Da]	ΔM [ppm]	RT [min]	# Missed Cleavages
	High	GTIETYDQGLIVNGK	2	1	1	CADAFUBP00004940		0	4.09426	2	1608.92	677.511	62.257	0
	High	TAAQNIIPSSTGAAK	2	1	1	CADAFUBP00004940		0	3.48254	2	1429.93	112.923	56.0469	0
	High	VPTSNVSVVDLTcR	2	1	1	CADAFUBP00004940	C13(Carbamidomethyl)	0	3.46628	2	1548.15	881.479	62.0219	0
CADAFUBP00007994	pep:known scaffold:CADRE:DS499600:667479:668388:-1 gene:CADAFUBG00008139 transcript:CADAFUBT00008139 description:"Mitochondrial ATPase subunit ATP4, putative"	21.5022	12.86	1	2	2	5	241	26.0878	9.23193
	A4	Sequence	# PSMs	# Proteins	# Protein Groups	Protein Group Accessions	Modifications	ΔCn	XCorr	Charge	MH+ [Da]	ΔM [ppm]	RT [min]	# Missed Cleavages
	High	KPEYASLIDAAVQK	1	1	1	CADAFUBP00005559		0	3.80003	3	1534.71	1225.98	64.391	0
	High	YKPQDATTNPSLILAASK	2	1	1	CADAFUBP00005559		0	3.79924	3	1920.76	1421.09	62.1348	0
	High	DFSPEEDPGVK	1	1	1	CADAFUBP00005559		0	2.757	2	1219.89	280.575	55.532	0
CADAFUBP00005206	pep:known scaffold:CADRE:DS499597:1219418:1220033:-1 gene:CADAFUBG00005297 transcript:CADAFUBT00005297 description:"60S ribosomal protein L23"	21.3346	32.64	1	4	4	7	144	16.116	10.2573
	A4	Sequence	# PSMs	# Proteins	# Protein Groups	Protein Group Accessions	Modifications	ΔCn	XCorr	Charge	MH+ [Da]	ΔM [ppm]	RT [min]	# Missed Cleavages
	High	HVGDLGNFETDAEGNAVGSK	2	1	1	CADAFUBP00005560		0	4.7443	3	2016.76	-81.3926	60.5957	0
	High	LIGAESVLGR	2	1	1	CADAFUBP00005560		0	3.34225	2	1014.89	295.65	61.2989	0
	High	TLVVHAGTDDLGR	2	1	1	CADAFUBP00005560		0	3.20119	2	1353.56	-113.247	56.5132	0
CADAFUBP00005560	pep:known scaffold:CADRE:DS499597:2278745:2279503:1 gene:CADAFUBG00005657 transcript:CADAFUBT00005657 description:"Superoxide dismutase"	21.3228	27.22	1	3	3	6	158	16.3511	6.26514
	A4	Sequence	# PSMs	# Proteins	# Protein Groups	Protein Group Accessions	Modifications	ΔCn	XCorr	Charge	MH+ [Da]	ΔM [ppm]	RT [min]	# Missed Cleavages
	High	QGESELPGLTDTVVPK	3	1	1	CADAFUBP00006607		0	3.9398	3	1674.08	2520.78	64.4261	0
	High	mGTEIPGDSLGDEFK	2	1	1	CADAFUBP00006607	M1(Oxidation)	0	3.24544	2	1611.73	8.08815	63.3282	0
	High	LNISYPANGSQK	1	1	1	CADAFUBP00006607		0	3.13548	2	1291.5	-127.143	57.0732	0
CADAFUBP00004126	pep:known scaffold:CADRE:DS499596:2305098:2306228:-1 gene:CADAFUBG00004198 transcript:CADAFUBT00004198 description:"40S ribosomal protein S9"	20.9214	15.19	1	3	3	6	237	26.6543	9.93506
	A4	Sequence	# PSMs	# Proteins	# Protein Groups	Protein Group Accessions	Modifications	ΔCn	XCorr	Charge	MH+ [Da]	ΔM [ppm]	RT [min]	# Missed Cleavages
	High	SKVDELKPEFIEK	1	1	1	CADAFUBP00006826		0	3.1341	3	1562.33	309.787	59.4366	1
	High	LWELATGETTR	1	1	1	CADAFUBP00006826		0	2.95644	2	1277.07	324.32	62.934	0
	High	DEQAYGYPK	1	1	1	CADAFUBP00006826		0	2.75661	2	1070.48	-0.353184	51.6066	0
CADAFUBP00000170	pep:known scaffold:CADRE:DS499594:488478:489302:1 gene:CADAFUBG00000175 transcript:CADAFUBT00000175 description:"Cytosolic large ribosomal subunit protein L7A"	20.7417	20.47	1	5	5	6	254	28.86	10.2134
	A4	Sequence	# PSMs	# Proteins	# Protein Groups	Protein Group Accessions	Modifications	ΔCn	XCorr	Charge	MH+ [Da]	ΔM [ppm]	RT [min]	# Missed Cleavages
	High	ETAQLEAQAYELEQR	4	1	1	CADAFUBP00007994		0	5.0701	3	1779.14	158.953	62.266	0
	High	YGGPVYSEWAQGQVQK	2	1	1	CADAFUBP00007994		0	4.17075	2	1797.22	199.891	62.6808	0
	High	AQSIIDSLPGSSLVSK	2	1	1	CADAFUBP00007994		0	4.1352	2	1602.07	123.975	67.1179	0
CADAFUBP00001094	pep:known scaffold:CADRE:DS499594:3147822:3148731:-1 gene:CADAFUBG00001119 transcript:CADAFUBT00001119 description:"Ribosomal protein"	20.5263	12.44	1	2	2	5	217	24.2372	9.86182
	A4	Sequence	# PSMs	# Proteins	# Protein Groups	Protein Group Accessions	Modifications	ΔCn	XCorr	Charge	MH+ [Da]	ΔM [ppm]	RT [min]	# Missed Cleavages
	High	ASQGQSGIVEPTYIYLR	2	1	1	CADAFUBP00009043		0	4.2109	2	1882.13	87.2689	66.0229	0
	High	AETFTQEYSGQK	1	1	1	CADAFUBP00009043		0	3.7956	2	1388.82	136.039	55.339	0
	High	AINILQGVTEQEK	2	1	1	CADAFUBP00009043		0	3.46282	2	1443.91	780.711	64.925	0
CADAFUBP00006607	pep:known scaffold:CADRE:DS499598:1382404:1383613:-1 gene:CADAFUBG00006735 transcript:CADAFUBT00006735 description:"40S ribosomal protein S6"	20.4419	18.14	1	3	3	6	237	27.263	10.8433
	A4	Sequence	# PSMs	# Proteins	# Protein Groups	Protein Group Accessions	Modifications	ΔCn	XCorr	Charge	MH+ [Da]	ΔM [ppm]	RT [min]	# Missed Cleavages
	High	KLDSSADEVNAAK	3	1	1	CADAFUBP00009576		0	4.37962	3	1348.53	630.95	32.2814	1
	High	NISAAEAVTEVKR	2	1	1	CADAFUBP00009576		0	3.77725	2	1387.49	-188.69	57.752	1
	High	LDSSADEVNAAK	2	1	1	CADAFUBP00009576		0	3.51751	2	1219.8	183.514	32.4047	0
CADAFUBP00000494	pep:known scaffold:CADRE:DS499594:1397261:1398292:-1 gene:CADAFUBG00000502 transcript:CADAFUBT00000502 description:"Ribosomal protein L15"	20.3463	12.93	1	3	3	6	232	27.7449	11.5024
	A4	Sequence	# PSMs	# Proteins	# Protein Groups	Protein Group Accessions	Modifications	ΔCn	XCorr	Charge	MH+ [Da]	ΔM [ppm]	RT [min]	# Missed Cleavages
	High	VNQIGTLTESIQAAK	2	1	1	CADAFUBP00007078		0	3.5708	2	1572.77	-58.2448	64.0072	0
	High	NVNETIGPALIK	1	1	1	CADAFUBP00007078		0	2.87743	2	1268.41	-248.062	62.1812	0
CADAFUBP00000252	pep:known scaffold:CADRE:DS499594:721400:722132:1 gene:CADAFUBG00000257 transcript:CADAFUBT00000257 description:"Ras GTPase Rab11, putative"	19.9194	19.61	1	3	3	5	204	22.4525	6.354
	A4	Sequence	# PSMs	# Proteins	# Protein Groups	Protein Group Accessions	Modifications	ΔCn	XCorr	Charge	MH+ [Da]	ΔM [ppm]	RT [min]	# Missed Cleavages
	High	GDEELDTLIR	2	1	1	CADAFUBP00004938		0	3.36596	2	1162.84	1941.62	63.3045	0
	High	ATIAFGGVLPR	1	1	1	CADAFUBP00004938		0	2.75864	2	1102.1	416.091	65.2487	0
CADAFUBP00009319	pep:known scaffold:CADRE:DS499602:843415:844247:-1 gene:CADAFUBG00009492 transcript:CADAFUBT00009492 description:"60S ribosomal protein L24a"	19.4955	18.13	1	3	3	7	160	18.041	11.312
	A4	Sequence	# PSMs	# Proteins	# Protein Groups	Protein Group Accessions	Modifications	ΔCn	XCorr	Charge	MH+ [Da]	ΔM [ppm]	RT [min]	# Missed Cleavages
	High	DNIQGITKPAIR	2	2	1	CADAFUBP00001305		0	3.5839	2	1327.1	1011.22	56.7358	0
	High	DAVTYTEHAK	2	2	1	CADAFUBP00001305		0	3.16483	2	1134.41	-116.612	32.0885	0
CADAFUBP00009182	pep:known scaffold:CADRE:DS499602:462558:463067:1 gene:CADAFUBG00009350 transcript:CADAFUBT00009350 description:"Ribosomal protein L14"	18.7899	20.57	1	2	2	6	141	15.8758	9.94971
	A4	Sequence	# PSMs	# Proteins	# Protein Groups	Protein Group Accessions	Modifications	ΔCn	XCorr	Charge	MH+ [Da]	ΔM [ppm]	RT [min]	# Missed Cleavages
	High	GLDTGNLIVK	1	1	1	CADAFUBP00001367		0	2.81161	2	1029.5	-87.1714	60.4324	0
	High	YAAQDIPAAK	1	1	1	CADAFUBP00001367		0	2.79409	2	1050.02	2353.65	52.8775	0
CADAFUBP00002028	pep:known scaffold:CADRE:DS499595:985645:986519:1 gene:CADAFUBG00002073 transcript:CADAFUBT00002073 description:"Peptidyl-prolyl cis-trans isomerase"	18.7629	18.54	1	3	3	5	205	22.2763	8.57275
	A4	Sequence	# PSMs	# Proteins	# Protein Groups	Protein Group Accessions	Modifications	ΔCn	XCorr	Charge	MH+ [Da]	ΔM [ppm]	RT [min]	# Missed Cleavages
	High	LRVDEVQGK	2	1	1	CADAFUBP00005190		0	2.8338	2	1044.11	506.659	42.6349	1
	High	LFAIAFTK	1	1	1	CADAFUBP00005190		0	2.27547	1	910.486	-58.6315	66.703	0
CADAFUBP00001496	pep:known scaffold:CADRE:DS499594:4323946:4324620:1 gene:CADAFUBG00001531 transcript:CADAFUBT00001531 description:"40S ribosomal protein S22"	18.7297	16.92	1	2	2	5	130	14.6648	9.65674
	A4	Sequence	# PSMs	# Proteins	# Protein Groups	Protein Group Accessions	Modifications	ΔCn	XCorr	Charge	MH+ [Da]	ΔM [ppm]	RT [min]	# Missed Cleavages
	High	VATLQPTAHPTSEELAIGNNR	2	1	1	CADAFUBP00000522		0	4.43362	3	2220.25	500.511	59.98	0
	High	VPFLILGNK	1	1	1	CADAFUBP00000522		0	2.92373	2	1002.11	1483.36	67.2278	0
CADAFUBP00003762	pep:known scaffold:CADRE:DS499596:1289612:1290610:1 gene:CADAFUBG00003830 transcript:CADAFUBT00003830 description:"40S ribosomal protein S7e"	18.469	17.41	1	3	3	6	201	22.8304	10.1548
	A4	Sequence	# PSMs	# Proteins	# Protein Groups	Protein Group Accessions	Modifications	ΔCn	XCorr	Charge	MH+ [Da]	ΔM [ppm]	RT [min]	# Missed Cleavages
	High	SAIADVVTR	2	1	1	CADAFUBP00000147		0	3.16116	2	931.948	458.082	55.6833	0
	High	LYSYVQAVNVK	1	1	1	CADAFUBP00000147		0	3.09826	2	1284.04	266.242	61.3948	0
CADAFUBP00009043	pep:known scaffold:CADRE:DS499602:54665:56105:-1 gene:CADAFUBG00009209 transcript:CADAFUBT00009209 description:"Malate dehydrogenase, NAD-dependent"	18.4582	12.73	1	3	3	5	330	34.7885	7.23975
	A4	Sequence	# PSMs	# Proteins	# Protein Groups	Protein Group Accessions	Modifications	ΔCn	XCorr	Charge	MH+ [Da]	ΔM [ppm]	RT [min]	# Missed Cleavages
	High	ALLAPSNGSPEDTVR	1	1	1	CADAFUBP00000329		0	3.07514	2	1528.79	1316.17	58.5871	0
	High	VAVSGGSLPAVLAK	1	1	1	CADAFUBP00000329		0	2.76015	2	1270.5	1372.82	62.6402	0
CADAFUBP00009634	pep:known scaffold:CADRE:DS499603:280634:282024:-1 gene:CADAFUBG00009810 transcript:CADAFUBT00009810 description:"60S ribosomal protein L7"	18.4069	9.76	1	3	3	5	297	34.2312	9.67139
	A4	Sequence	# PSMs	# Proteins	# Protein Groups	Protein Group Accessions	Modifications	ΔCn	XCorr	Charge	MH+ [Da]	ΔM [ppm]	RT [min]	# Missed Cleavages
	High	VTGGEVGAQSALAPK	3	1	1	CADAFUBP00000373		0	3.98518	2	1388.07	2397.88	54.9101	0
	High	QATVSVVPSASSLVIK	2	1	1	CADAFUBP00000373		0	2.95186	2	1589.12	2014.92	65.3006	0
CADAFUBP00009044	pep:known scaffold:CADRE:DS499602:57527:58352:-1 gene:CADAFUBG00009210 transcript:CADAFUBT00009210 description:"60S ribosomal protein L28"	18.2631	22.29	1	3	3	5	157	17.0712	10.8286
	A4	Sequence	# PSMs	# Proteins	# Protein Groups	Protein Group Accessions	Modifications	ΔCn	XCorr	Charge	MH+ [Da]	ΔM [ppm]	RT [min]	# Missed Cleavages
	High	ILQENPNADVVILGEK	3	1	1	CADAFUBP00000385		0	4.14392	2	1752.48	302.18	64.0926	0
	High	RILQENPNADVVILGEK	1	1	1	CADAFUBP00000385		0	3.12736	3	1910	1019.97	63.1408	1
CADAFUBP00000517	pep:known scaffold:CADRE:DS499594:1465402:1465858:1 gene:CADAFUBG00000527 transcript:CADAFUBT00000527 description:"Translocon protein Sec61beta, putative"	17.9813	32.82	1	2	2	4	131	13.169	11.3999
	A4	Sequence	# PSMs	# Proteins	# Protein Groups	Protein Group Accessions	Modifications	ΔCn	XCorr	Charge	MH+ [Da]	ΔM [ppm]	RT [min]	# Missed Cleavages
	High	TEAVEALYQDMAAR	6	1	1	CADAFUBP00000481		0	5.15505	2	1570.05	1468.81	67.1805	0
	High	TEAVEALYQDmAAR	2	1	1	CADAFUBP00000481	M11(Oxidation)	0	4.8558	2	1584.19	287.282	60.3181	0
	High	KANGEIVSLNVIHEK	2	1	1	CADAFUBP00000481		0	4.23062	3	1651.38	278.034	60.0867	1
CADAFUBP00005206	pep:known scaffold:CADRE:DS499597:1219418:1220033:-1 gene:CADAFUBG00005297 transcript:CADAFUBT00005297 description:"60S ribosomal protein L23"	17.6301	16.67	1	2	2	6	144	16.116	10.2573
	A4	Sequence	# PSMs	# Proteins	# Protein Groups	Protein Group Accessions	Modifications	ΔCn	XCorr	Charge	MH+ [Da]	ΔM [ppm]	RT [min]	# Missed Cleavages
	High	SSGAGAGASATGSVNRPSSPTPPGGPR	2	1	1	CADAFUBP00000517		0	5.13171	3	2381.09	389.271	53.385	0
	High	AASPLTSGAESGPDTK	2	1	1	CADAFUBP00000517		0	4.37887	2	1490.61	1272.35	52.3586	0
CADAFUBP00000660	pep:known scaffold:CADRE:DS499594:1897241:1898133:1 gene:CADAFUBG00000675 transcript:CADAFUBT00000675 description:"60S ribosomal protein L27e"	17.3991	13.43	1	3	3	5	201	23.1003	10.1548
	A4	Sequence	# PSMs	# Proteins	# Protein Groups	Protein Group Accessions	Modifications	ΔCn	XCorr	Charge	MH+ [Da]	ΔM [ppm]	RT [min]	# Missed Cleavages
	High	DISDASVFTDYAVPK	3	1	1	CADAFUBP00000703		0	4.09444	2	1631.23	2113.97	66.7422	0
	High	NMVESAAIR	1	1	1	CADAFUBP00000703		0	2.99423	2	990.67	168.153	54.5309	0
CADAFUBP00000373	pep:known scaffold:CADRE:DS499594:1060243:1060898:-1 gene:CADAFUBG00000381 transcript:CADAFUBT00000381 description:"60S ribosomal protein L12"	17.1644	18.24	1	2	2	5	170	18.1999	9.80322
	A4	Sequence	# PSMs	# Proteins	# Protein Groups	Protein Group Accessions	Modifications	ΔCn	XCorr	Charge	MH+ [Da]	ΔM [ppm]	RT [min]	# Missed Cleavages
	High	KVLVIGGGDGGVLR	1	1	1	CADAFUBP00001277		0	4.01774	3	1341.74	1440.34	60.6047	1
	High	VLVIGGGDGGVLR	3	1	1	CADAFUBP00001277		0	3.72118	2	1212.04	274.354	63.1227	0
CADAFUBP00004082	pep:known scaffold:CADRE:DS499596:2181292:2181995:1 gene:CADAFUBG00004154 transcript:CADAFUBT00004154 description:"Peptidyl-prolyl cis-trans isomerase"	16.5584	25.15	1	3	3	5	163	17.7299	7.97217
	A4	Sequence	# PSMs	# Proteins	# Protein Groups	Protein Group Accessions	Modifications	ΔCn	XCorr	Charge	MH+ [Da]	ΔM [ppm]	RT [min]	# Missed Cleavages
	High	QQFINQLGYETASNNR	1	1	1	CADAFUBP00001440		0	3.29876	3	1882.63	-145.502	62.0121	0
	High	FGGYEFFK	1	1	1	CADAFUBP00001440		0	2.80524	2	996.377	1916.77	66.0286	0
CADAFUBP00005190	pep:known scaffold:CADRE:DS499597:1172223:1173259:-1 gene:CADAFUBG00005281 transcript:CADAFUBT00005281 description:"40S ribosomal protein S1"	16.3258	20.31	1	5	5	6	256	29.1829	10.0376
	A4	Sequence	# PSMs	# Proteins	# Protein Groups	Protein Group Accessions	Modifications	ΔCn	XCorr	Charge	MH+ [Da]	ΔM [ppm]	RT [min]	# Missed Cleavages
	High	HGYIGEFEEVDDHR	1	1	1	CADAFUBP00001496		0	3.67914	3	1702.79	28.4175	59.8267	0
	High	TSVLNDALNAINNAEK	2	1	1	CADAFUBP00001496		0	3.37099	3	1687.53	391.328	70.6772	0
CADAFUBP00005844	pep:known scaffold:CADRE:DS499597:3046201:3047184:1 gene:CADAFUBG00005952 transcript:CADAFUBT00005952 description:"Alpha-galactosidase, putative"	16.0518	16.92	1	3	3	5	201	22.4241	5.021
	A4	Sequence	# PSMs	# Proteins	# Protein Groups	Protein Group Accessions	Modifications	ΔCn	XCorr	Charge	MH+ [Da]	ΔM [ppm]	RT [min]	# Missed Cleavages
	High	TAIEGSYIDKK	2	1	1	CADAFUBP00002069		0	2.99892	2	1225.41	624.732	52.5771	1
	High	NLAAHVSPAFR	2	1	1	CADAFUBP00002069		0	2.94549	2	1183.1	389.287	57.441	0
CADAFUBP00000373	pep:known scaffold:CADRE:DS499594:1060243:1060898:-1 gene:CADAFUBG00000381 transcript:CADAFUBT00000381 description:"60S ribosomal protein L12"	15.9719	22.35	1	3	3	5	170	18.1999	9.80322
	A4	Sequence	# PSMs	# Proteins	# Protein Groups	Protein Group Accessions	Modifications	ΔCn	XCorr	Charge	MH+ [Da]	ΔM [ppm]	RT [min]	# Missed Cleavages
	High	TPVHHFSGNNIELGTAcGK	2	1	1	CADAFUBP00002451	C17(Carbamidomethyl)	0	4.39319	3	2040.37	682.034	56.6558	0
	High	SELEYYAmLAK	1	1	1	CADAFUBP00002451	M8(Oxidation)	0	3.04389	2	1333.76	97.6332	64.3208	0
CADAFUBP00002532	pep:known scaffold:CADRE:DS499595:2560197:2560603:-1 gene:CADAFUBG00002585 transcript:CADAFUBT00002585 description:"60S acidic ribosomal protein P2/allergen Asp F 8"	15.7293	52.25	1	3	3	5	111	11.1346	4.33545
	A4	Sequence	# PSMs	# Proteins	# Protein Groups	Protein Group Accessions	Modifications	ΔCn	XCorr	Charge	MH+ [Da]	ΔM [ppm]	RT [min]	# Missed Cleavages
	High	VPLSDIDPTLLEK	1	1	1	CADAFUBP00002938		0	3.37281	2	1440.42	430.752	66.6918	0
	High	NDVFVPLPLTDR	1	1	1	CADAFUBP00002938		0	2.90577	2	1386.83	786.78	68.2059	0
CADAFUBP00006607	pep:known scaffold:CADRE:DS499598:1382404:1383613:-1 gene:CADAFUBG00006735 transcript:CADAFUBT00006735 description:"40S ribosomal protein S6"	15.5833	15.19	1	3	3	5	237	27.263	10.8433
	A4	Sequence	# PSMs	# Proteins	# Protein Groups	Protein Group Accessions	Modifications	ΔCn	XCorr	Charge	MH+ [Da]	ΔM [ppm]	RT [min]	# Missed Cleavages
	High	TVAGGAYTVSTPAAAATR	2	1	1	CADAFUBP00003191		0	4.50076	2	1664.98	69.7828	57.5547	0
	High	KTVAGGAYTVSTPAAAATR	1	1	1	CADAFUBP00003191		0	3.22896	3	1793.26	172.098	56.0957	1
CADAFUBP00008624	pep:known scaffold:CADRE:DS499601:573451:574295:1 gene:CADAFUBG00008784 transcript:CADAFUBT00008784 description:"40S ribosomal protein S24"	15.4242	9.02	1	2	2	5	133	15.3054	10.7407
	A4	Sequence	# PSMs	# Proteins	# Protein Groups	Protein Group Accessions	Modifications	ΔCn	XCorr	Charge	MH+ [Da]	ΔM [ppm]	RT [min]	# Missed Cleavages
	High	TFQFPTPVDQDNVK	1	1	1	CADAFUBP00003393		0	3.65583	2	1635.85	32.7197	64.673	0
	High	NGILSIVVPK	2	1	1	CADAFUBP00003393		0	2.91516	2	1040.27	598.21	67.485	0
CADAFUBP00002028	pep:known scaffold:CADRE:DS499595:985645:986519:1 gene:CADAFUBG00002073 transcript:CADAFUBT00002073 description:"Peptidyl-prolyl cis-trans isomerase"	15.2652	11.71	1	2	2	4	205	22.2763	8.57275
	A4	Sequence	# PSMs	# Proteins	# Protein Groups	Protein Group Accessions	Modifications	ΔCn	XCorr	Charge	MH+ [Da]	ΔM [ppm]	RT [min]	# Missed Cleavages
	High	VSGADAVLAHL	1	1	1	CADAFUBP00004889		0	3.08813	2	1052.88	289.262	66.3438	0
	High	VTYAQIETEK	1	1	1	CADAFUBP00004889		0	2.86713	2	1181.95	296.017	55.7768	0
CADAFUBP00000574	pep:known scaffold:CADRE:DS499594:1648567:1649079:1 gene:CADAFUBG00000586 transcript:CADAFUBT00000586 description:"40S ribosomal protein S12"	14.7597	20.83	1	3	3	5	144	15.6639	5.35107
	A4	Sequence	# PSMs	# Proteins	# Protein Groups	Protein Group Accessions	Modifications	ΔCn	XCorr	Charge	MH+ [Da]	ΔM [ppm]	RT [min]	# Missed Cleavages
	High	VAILEPNDPSDVTEIIGSGK	2	1	1	CADAFUBP00004991		0	3.49992	3	2055.08	494.904	67.4067	0
	High	DSGITEDFR	2	1	1	CADAFUBP00004991		0	3.13439	2	1041.07	1534.31	57.7381	0
CADAFUBP00006224	pep:known scaffold:CADRE:DS499598:337256:338580:1 gene:CADAFUBG00006347 transcript:CADAFUBT00006347 description:"Outer mitochondrial membrane protein porin"	14.7403	10.72	1	3	3	5	345	36.871	9.45166
	A4	Sequence	# PSMs	# Proteins	# Protein Groups	Protein Group Accessions	Modifications	ΔCn	XCorr	Charge	MH+ [Da]	ΔM [ppm]	RT [min]	# Missed Cleavages
	High	VNTLVRPDGSK	4	1	1	CADAFUBP00005206		0	3.31909	2	1186.03	314.899	33.3729	0
	High	VVLYPLNTESAmK	1	1	1	CADAFUBP00005206	M12(Oxidation)	0	2.90609	2	1481.13	244.364	62.0516	0
	High	VVLYPLNTESAMK	1	1	1	CADAFUBP00005206		0	2.83276	2	1465.98	819.975	64.5571	0
CADAFUBP00000460	pep:known scaffold:CADRE:DS499594:1306210:1306864:1 gene:CADAFUBG00000468 transcript:CADAFUBT00000468 description:"40S ribosomal protein S8"	14.6889	13.43	1	2	2	4	201	22.7982	11.1802
	A4	Sequence	# PSMs	# Proteins	# Protein Groups	Protein Group Accessions	Modifications	ΔCn	XCorr	Charge	MH+ [Da]	ΔM [ppm]	RT [min]	# Missed Cleavages
	High	TSGNYVTVIGHNPEEGK	1	1	1	CADAFUBP00005276		0	4.00308	2	1802.59	396.322	57.7675	0
	High	GmVGIVAGGGR	1	1	1	CADAFUBP00005276	M2(Oxidation)	0	2.97385	2	991.178	1672.91	48.1505	0
	High	GMVGIVAGGGR	1	1	1	CADAFUBP00005276		0	2.71536	2	974.828	1337.24	56.899	0
CADAFUBP00000385	pep:known scaffold:CADRE:DS499594:1086961:1088242:1 gene:CADAFUBG00000393 transcript:CADAFUBT00000393 description:"ATP synthase subunit gamma"	14.2617	5.72	1	2	2	4	297	32.3556	8.20654
	A4	Sequence	# PSMs	# Proteins	# Protein Groups	Protein Group Accessions	Modifications	ΔCn	XCorr	Charge	MH+ [Da]	ΔM [ppm]	RT [min]	# Missed Cleavages
	High	AVQEAVDQTVK	2	1	1	CADAFUBP00005576		0	3.26227	2	1188.38	633.007	50.5594	0
	High	AYQVDVTNPK	1	1	1	CADAFUBP00005576		0	2.74442	2	1134.72	120.402	53.981	0
CADAFUBP00001277	pep:known scaffold:CADRE:DS499594:3654621:3656109:1 gene:CADAFUBG00001303 transcript:CADAFUBT00001303 description:"Spermidine synthase"	14.2503	4.78	1	2	2	4	293	33.4237	5.5415
	A4	Sequence	# PSMs	# Proteins	# Protein Groups	Protein Group Accessions	Modifications	ΔCn	XCorr	Charge	MH+ [Da]	ΔM [ppm]	RT [min]	# Missed Cleavages
	High	NPATTTLLELVK	2	1	1	CADAFUBP00005627		0	3.61034	2	1299.89	103.188	69.5892	0
	High	AESPISDEAIER	1	1	1	CADAFUBP00005627		0	2.8337	2	1317.65	773.517	57.1797	0
CADAFUBP00005690	pep:known scaffold:CADRE:DS499597:2600404:2601159:-1 gene:CADAFUBG00005797 transcript:CADAFUBT00005797 description:"Cytochrome c oxidase subunit V"	14.25	13.27	1	2	2	4	196	22.2035	9.94971
	A4	Sequence	# PSMs	# Proteins	# Protein Groups	Protein Group Accessions	Modifications	ΔCn	XCorr	Charge	MH+ [Da]	ΔM [ppm]	RT [min]	# Missed Cleavages
	High	INPLYGVSSEGYEGK	2	1	1	CADAFUBP00005690		0	3.98134	2	1614.33	954.931	62.2392	0
	High	EWQEATNEYAK	2	1	1	CADAFUBP00005690		0	3.23139	2	1369.14	386.633	55.5131	0
CADAFUBP00000517	pep:known scaffold:CADRE:DS499594:1465402:1465858:1 gene:CADAFUBG00000527 transcript:CADAFUBT00000527 description:"Translocon protein Sec61beta, putative"	14.1099	40.46	1	3	3	4	131	13.169	11.3999
	A4	Sequence	# PSMs	# Proteins	# Protein Groups	Protein Group Accessions	Modifications	ΔCn	XCorr	Charge	MH+ [Da]	ΔM [ppm]	RT [min]	# Missed Cleavages
	High	GDIINIGSIAGR	1	1	1	CADAFUBP00005752		0	3.30766	2	1186.19	448.631	65.0583	0
	High	LDVSNPEEVK	1	1	1	CADAFUBP00005752		0	3.05274	2	1129.91	299.738	55.2003	0
CADAFUBP00004127	pep:known scaffold:CADRE:DS499596:2306279:2307003:1 gene:CADAFUBG00004199 transcript:CADAFUBT00004199 description:"60S ribosomal protein L21, putative"	14.056	24.68	1	3	3	5	158	17.9697	10.228
	A4	Sequence	# PSMs	# Proteins	# Protein Groups	Protein Group Accessions	Modifications	ΔCn	XCorr	Charge	MH+ [Da]	ΔM [ppm]	RT [min]	# Missed Cleavages
	High	DPESFPFVVIGNK	2	1	1	CADAFUBP00005844		0	4.07086	2	1450.41	1153.3	69.4691	0
	High	GNIPYFETSAK	1	1	1	CADAFUBP00005844		0	2.83592	2	1229.38	2255.31	61.5105	0
CADAFUBP00006678	pep:known scaffold:CADRE:DS499598:1605791:1606940:-1 gene:CADAFUBG00006806 transcript:CADAFUBT00006806 description:"Putative uncharacterized protein"	14.0544	7.05	1	2	2	4	312	33.9947	8.646
	A4	Sequence	# PSMs	# Proteins	# Protein Groups	Protein Group Accessions	Modifications	ΔCn	XCorr	Charge	MH+ [Da]	ΔM [ppm]	RT [min]	# Missed Cleavages
	High	YGEELATSPEEKDQILNR	2	1	1	CADAFUBP00006499		0	4.90064	3	2092.68	315.572	59.9475	1
	High	FLHASPPLIPR	1	1	1	CADAFUBP00006499		0	3.19656	3	1248.74	813.729	61.6614	0
CADAFUBP00007532	pep:known scaffold:CADRE:DS499599:1473765:1474874:1 gene:CADAFUBG00007668 transcript:CADAFUBT00007668 description:"Ribosomal protein L26"	14.0527	10.53	1	4	4	5	266	29.5987	10.9751
	A4	Sequence	# PSMs	# Proteins	# Protein Groups	Protein Group Accessions	Modifications	ΔCn	XCorr	Charge	MH+ [Da]	ΔM [ppm]	RT [min]	# Missed Cleavages
	High	EQIANTISTEHTITDK	1	1	1	CADAFUBP00006678		0	4.15394	2	1801.13	129.204	57.6818	0
	High	RAELGEEESE	1	1	1	CADAFUBP00006678		0	2.77203	2	1148.63	109.877	31.9206	1
CADAFUBP00001097	pep:known scaffold:CADRE:DS499594:3155129:3155910:1 gene:CADAFUBG00001122 transcript:CADAFUBT00001122 description:"ADP-ribosylation factor, putative"	13.9346	17.49	1	3	3	4	183	20.9899	5.70654
	A4	Sequence	# PSMs	# Proteins	# Protein Groups	Protein Group Accessions	Modifications	ΔCn	XCorr	Charge	MH+ [Da]	ΔM [ppm]	RT [min]	# Missed Cleavages
	High	FVGSGVSGGEEGAR	2	1	1	CADAFUBP00007211		0	3.99648	2	1308.36	-200.211	51.2256	0
	High	ASSLLDGPTPQFTGDK	1	1	1	CADAFUBP00007211		0	3.30185	2	1633.79	-12.0666	63.0942	0
CADAFUBP00007630	pep:known scaffold:CADRE:DS499599:1772751:1773531:1 gene:CADAFUBG00007766 transcript:CADAFUBT00007766 description:"NADH-ubiquinone oxidoreductase 213 kDa subunit"	13.8535	15.74	1	2	2	4	197	21.1596	9.11475
	A4	Sequence	# PSMs	# Proteins	# Protein Groups	Protein Group Accessions	Modifications	ΔCn	XCorr	Charge	MH+ [Da]	ΔM [ppm]	RT [min]	# Missed Cleavages
	High	ATAGNWIASQTVK	1	1	1	CADAFUBP00007234		0	3.67846	2	1348.01	968.581	60.2892	0
	High	ILANLTYAYK	1	1	1	CADAFUBP00007234		0	2.88608	2	1170	293.308	62.8755	0
CADAFUBP00006308	pep:known scaffold:CADRE:DS499598:572011:572764:-1 gene:CADAFUBG00006433 transcript:CADAFUBT00006433 description:"60S ribosomal protein L11"	13.8393	12.5	1	2	2	4	176	20.1006	10.0229
	A4	Sequence	# PSMs	# Proteins	# Protein Groups	Protein Group Accessions	Modifications	ΔCn	XCorr	Charge	MH+ [Da]	ΔM [ppm]	RT [min]	# Missed Cleavages
	High	ATSVGANNASAQSLLK	2	1	1	CADAFUBP00007299		0	3.79744	2	1531.99	117.457	58.4041	0
	High	VDDEPEAGDIK	2	1	1	CADAFUBP00007299		0	3.57085	2	1187.43	-96.7885	51.6461	0
CADAFUBP00007299	pep:known scaffold:CADRE:DS499599:792588:793593:-1 gene:CADAFUBG00007432 transcript:CADAFUBT00007432 description:"Proteasome subunit alpha type"	13.709	10.59	1	2	2	4	255	28.1882	6.15088
	A4	Sequence	# PSMs	# Proteins	# Protein Groups	Protein Group Accessions	Modifications	ΔCn	XCorr	Charge	MH+ [Da]	ΔM [ppm]	RT [min]	# Missed Cleavages
	High	TPAEQTFAELGEGR	2	1	1	CADAFUBP00007630		0	4.20145	2	1506.15	281.919	62.8239	0
	High	LKETYGIEVPTSAAPAS	2	1	1	CADAFUBP00007630		0	3.05198	2	1733.48	-241.188	62.2752	1
CADAFUBP00002532	pep:known scaffold:CADRE:DS499595:2560197:2560603:-1 gene:CADAFUBG00002585 transcript:CADAFUBT00002585 description:"60S acidic ribosomal protein P2/allergen Asp F 8"	13.5999	52.25	1	3	3	4	111	11.1346	4.33545
	A4	Sequence	# PSMs	# Proteins	# Protein Groups	Protein Group Accessions	Modifications	ΔCn	XCorr	Charge	MH+ [Da]	ΔM [ppm]	RT [min]	# Missed Cleavages
	High	AIVTLTDLTEDSK	1	1	1	CADAFUBP00008697		0	3.35217	2	1406.93	845.411	65.3899	0
	High	ASAAELVWR	1	1	1	CADAFUBP00008697		0	3.12175	2	1003.18	642.821	62.2851	0
CADAFUBP00005559	pep:known scaffold:CADRE:DS499597:2275974:2277313:1 gene:CADAFUBG00005656 transcript:CADAFUBT00005656 description:"Transaldolase"	13.5979	13.27	1	3	3	4	324	35.4265	6.44287
	A4	Sequence	# PSMs	# Proteins	# Protein Groups	Protein Group Accessions	Modifications	ΔCn	XCorr	Charge	MH+ [Da]	ΔM [ppm]	RT [min]	# Missed Cleavages
	High	GVIEPTFVESPLYK	1	1	1	CADAFUBP00008879		0	3.39733	2	1579.07	146.356	67.3774	0
	High	GSEIVLIPAGVPR	1	1	1	CADAFUBP00008879		0	3.1576	2	1309.05	980.53	65.9317	0
CADAFUBP00000660	pep:known scaffold:CADRE:DS499594:1897241:1898133:1 gene:CADAFUBG00000675 transcript:CADAFUBT00000675 description:"60S ribosomal protein L27e"	13.5313	13.43	1	3	3	4	201	23.1003	10.1548
	A4	Sequence	# PSMs	# Proteins	# Protein Groups	Protein Group Accessions	Modifications	ΔCn	XCorr	Charge	MH+ [Da]	ΔM [ppm]	RT [min]	# Missed Cleavages
	High	YSFSLTTFSPSGK	1	1	1	CADAFUBP00008892		0	3.38153	2	1423.41	1208.25	67.4383	0
	High	SSSPLIDPPSLSK	1	1	1	CADAFUBP00008892		0	3.00722	2	1329.23	1146.88	61.8732	0
CADAFUBP00004257	pep:known scaffold:CADRE:DS499596:2684954:2685745:-1 gene:CADAFUBG00004329 transcript:CADAFUBT00004329 description:"60S ribosomal protein L27a, putative"	13.4986	26.85	1	3	3	4	149	16.751	10.4331
	A4	Sequence	# PSMs	# Proteins	# Protein Groups	Protein Group Accessions	Modifications	ΔCn	XCorr	Charge	MH+ [Da]	ΔM [ppm]	RT [min]	# Missed Cleavages
	High	NNYDNDAVTFSPQGR	1	1	1	CADAFUBP00009087		0	3.5407	2	1697.76	3.33757	58.7876	0
	High	IFQVEYAQEAVK	1	1	1	CADAFUBP00009087		0	2.91441	2	1427.43	1884.07	62.6715	0
CADAFUBP00002287	pep:known scaffold:CADRE:DS499595:1853732:1854526:-1 gene:CADAFUBG00002338 transcript:CADAFUBT00002338 description:"60S ribosomal protein L18"	13.3125	13.59	1	2	2	4	184	20.8407	11.8101
	A4	Sequence	# PSMs	# Proteins	# Protein Groups	Protein Group Accessions	Modifications	ΔCn	XCorr	Charge	MH+ [Da]	ΔM [ppm]	RT [min]	# Missed Cleavages
	High	LWEKNEIDGK	1	1	1	CADAFUBP00009182		0	3.11231	3	1231.43	-161.466	54.3507	1
	High	VLVDGPSTEENK	2	1	1	CADAFUBP00009182		0	3.05669	2	1289.93	1775.03	51.0053	0
CADAFUBP00000703	pep:known scaffold:CADRE:DS499594:2008399:2009264:-1 gene:CADAFUBG00000718 transcript:CADAFUBT00000718 description:"40S ribosomal protein S26"	13.2769	20.17	1	2	2	4	119	13.4602	10.8726
	A4	Sequence	# PSMs	# Proteins	# Protein Groups	Protein Group Accessions	Modifications	ΔCn	XCorr	Charge	MH+ [Da]	ΔM [ppm]	RT [min]	# Missed Cleavages
	High	AIDAFEAQAVK	1	1	1	CADAFUBP00009184		0	4.41389	2	1164.03	1218.42	59.3866	0
	High	NQAIVDEIEGYVK	2	1	1	CADAFUBP00009184		0	3.85242	2	1477.87	78.7046	68.4359	0
CADAFUBP00000559	pep:known scaffold:CADRE:DS499594:1614811:1615777:1 gene:CADAFUBG00000571 transcript:CADAFUBT00000571 description:"40S ribosomal protein S19"	13.0198	10.41	1	3	3	4	221	24.8799	9.53955
	A4	Sequence	# PSMs	# Proteins	# Protein Groups	Protein Group Accessions	Modifications	ΔCn	XCorr	Charge	MH+ [Da]	ΔM [ppm]	RT [min]	# Missed Cleavages
	High	RFVNVTITGGK	1	1	1	CADAFUBP00009318		0	3.37733	2	1193.37	1408.24	57.6738	1
	High	FVNVTITGGK	2	1	1	CADAFUBP00009318		0	3.10479	2	1036.2	595.556	58.6776	0
CADAFUBP00001305	pep:known scaffold:CADRE:DS499594:3748432:3748869:-1 gene:CADAFUBG00001331 transcript:CADAFUBT00001331 description:"Histone H4"	12.9268	21.36	2	2	2	4	103	11.3634	11.356
	A4	Sequence	# PSMs	# Proteins	# Protein Groups	Protein Group Accessions	Modifications	ΔCn	XCorr	Charge	MH+ [Da]	ΔM [ppm]	RT [min]	# Missed Cleavages
	High	LLEVDALPAVR	2	1	1	CADAFUBP00009354		0	3.00735	2	1196.07	304.193	65.3849	0
	High	IEINNTFEER	1	1	1	CADAFUBP00009354		0	2.92112	2	1265.98	1076.38	59.6702	0
CADAFUBP00004991	pep:known scaffold:CADRE:DS499597:571126:572360:-1 gene:CADAFUBG00005080 transcript:CADAFUBT00005080 description:"Thiamine biosynthesis protein (Nmt1), putative"	12.8406	8.48	1	2	2	4	342	38.2984	6.44287
	A4	Sequence	# PSMs	# Proteins	# Protein Groups	Protein Group Accessions	Modifications	ΔCn	XCorr	Charge
	High	RVNQAIALLTIGAR	3	1	1	CADAFUBP00001429		0	4.12051	3
	High	VNQAIALLTIGAR	2	1	1	CADAFUBP00001429		0	4.0616	2
	High	DALAEmGTIK	1	1	1	CADAFUBP00001429	M6(Oxidation)	0	2.9973	2
	High	NPVYIPHTAGR	1	1	1	CADAFUBP00001429		0	2.8695	2
	High	RQAVDVSPLR	1	1	1	CADAFUBP00001429		0	2.77312	2
	High	GSSNSYAIK	1	1	1	CADAFUBP00001429		0	2.60544	2
CADAFUBP00000494	pep:known scaffold:CADRE:DS499594:1397261:1398292:-1 gene:CADAFUBG00000502 transcript:CADAFUBT00000502 description:"Ribosomal protein L15"	12.2247	9.91	1	2	2	3	232	27.7449	11.5024
	A4	Sequence	# PSMs	# Proteins	# Protein Groups	Protein Group Accessions	Modifications	ΔCn	XCorr	Charge
	High	ATQGIYPLQNVHIR	1	1	1	CADAFUBP00005190		0	3.27959	2
	High	EAAScSLAQLTHK	1	1	1	CADAFUBP00005190	C5(Carbamidomethyl)	0	3.11399	2
	High	LFAIAFTK	2	1	1	CADAFUBP00005190		0	2.65911	2
	High	LRVDEVQGK	1	1	1	CADAFUBP00005190		0	2.65027	2
	High	TTDDYLLR	1	1	1	CADAFUBP00005190		0	2.61277	2
CADAFUBP00006499	pep:known scaffold:CADRE:DS499598:1072077:1072811:1 gene:CADAFUBG00006627 transcript:CADAFUBT00006627 description:"Secretory component protein shr3, putative"	12.2132	11.89	1	2	2	3	244	26.4881	9.33447
	A4	Sequence	# PSMs	# Proteins	# Protein Groups	Protein Group Accessions	Modifications	ΔCn	XCorr	Charge
	High	VATLQPTAHPTSEELAIGNNR	2	1	1	CADAFUBP00000522		0	4.54969	3
	High	IDHPDAVSEDELR	2	1	1	CADAFUBP00000522		0	4.06691	3
	High	HQLGLYQTTGK	1	1	1	CADAFUBP00000522		0	3.07535	2
	High	AELDALLAmEELAK	2	1	1	CADAFUBP00000522	M9(Oxidation)	0	2.82449	2
	High	LLFLGLDNAGK	1	1	1	CADAFUBP00000522		0.0852	2.79381	2
CADAFUBP00002745	pep:known scaffold:CADRE:DS499595:3164094:3165082:1 gene:CADAFUBG00002800 transcript:CADAFUBT00002800 description:"ATP synthase oligomycin sensitivity conferral protein, putative"	12.1171	15.86	1	3	3	4	227	24.3742	9.64209
	A4	Sequence	# PSMs	# Proteins	# Protein Groups	Protein Group Accessions	Modifications	ΔCn	XCorr	Charge
	High	DIVDGKDSQVLSNGLDSK	3	1	1	CADAFUBP00000117		0	3.89608	3
	High	RAGELTTEELER	2	1	1	CADAFUBP00000117		0	3.86538	2
	High	IVTILQNPTQYK	2	1	1	CADAFUBP00000117		0	3.43715	2
	High	AGELTTEELER	2	1	1	CADAFUBP00000117		0	2.95222	2
	High	DSQVLSNGLDSK	1	1	1	CADAFUBP00000117		0	2.77978	2
CADAFUBP00002551	pep:known scaffold:CADRE:DS499595:2611678:2612634:1 gene:CADAFUBG00002605 transcript:CADAFUBT00002605 description:"40S ribosomal protein S17, putative"	12.0721	17.45	1	3	3	4	212	24.08	10.0962
	A4	Sequence	# PSMs	# Proteins	# Protein Groups	Protein Group Accessions	Modifications	ΔCn	XCorr	Charge
	High	TLASDGIAGLYR	1	1	1	CADAFUBP00000564		0	4.04068	2
	High	TAQAEGVMSLWR	2	1	1	CADAFUBP00000564		0	3.89303	2
	High	TAQAEGVmSLWR	2	1	1	CADAFUBP00000564	M8(Oxidation)	0	3.64258	2
	High	LLVQNQDEmIR	2	1	1	CADAFUBP00000564	M9(Oxidation)	0	3.36892	2
	High	LLVQNQDEMIR	2	1	1	CADAFUBP00000564		0	3.35635	2
	High	YFPTQALNFAFR	2	1	1	CADAFUBP00000564		0	3.27816	2
	High	GFGPSVLGIVVYR	1	1	1	CADAFUBP00000564		0	2.9929	2
CADAFUBP00002452	pep:known scaffold:CADRE:DS499595:2342249:2343271:1 gene:CADAFUBG00002503 transcript:CADAFUBT00002503 description:"60S ribosomal protein L10"	12.0711	14.35	1	4	4	4	223	25.5705	10.3159
	A4	Sequence	# PSMs	# Proteins	# Protein Groups	Protein Group Accessions	Modifications	ΔCn	XCorr	Charge
	High	HDGGFNIVHIK	2	1	1	CADAFUBP00004138		0	4.46192	3
	High	DAIDNSFATR	2	1	1	CADAFUBP00004138		0	3.38579	2
	High	LSAPSHWLLDK	1	1	1	CADAFUBP00004138		0	2.87608	2
	High	IQAEEAEYK	1	1	1	CADAFUBP00004138		0	2.63731	2
	High	GGIPFLVTHDAR	2	1	1	CADAFUBP00004138		0	2.61205	2
CADAFUBP00007630	pep:known scaffold:CADRE:DS499599:1772751:1773531:1 gene:CADAFUBG00007766 transcript:CADAFUBT00007766 description:"NADH-ubiquinone oxidoreductase 213 kDa subunit"	12.0189	15.74	1	2	2	3	197	21.1596	9.11475
	A4	Sequence	# PSMs	# Proteins	# Protein Groups	Protein Group Accessions	Modifications	ΔCn	XCorr	Charge
	High	LLQLAGVQDAYTSSSGSTK	2	1	1	CADAFUBP00008557		0	5.10167	2
	High	RLLQLAGVQDAYTSSSGSTK	2	1	1	CADAFUBP00008557		0	4.21638	3
	High	SPLEEFSDVLR	4	1	1	CADAFUBP00008557		0	3.73723	2
	High	GYWGTNLGEPHSLPVK	1	1	1	CADAFUBP00008557		0	3.60869	2
	High	EQEKEWQPVTK	2	1	1	CADAFUBP00008557		0	2.77429	2
CADAFUBP00002069	pep:known scaffold:CADRE:DS499595:1120603:1121441:-1 gene:CADAFUBG00002114 transcript:CADAFUBT00002114 description:"40S ribosomal protein S11"	11.8512	12.5	1	2	2	4	176	20.3979	10.814
	A4	Sequence	# PSMs	# Proteins	# Protein Groups	Protein Group Accessions	Modifications	ΔCn	XCorr	Charge
	High	TLINNLIIGVTR	2	1	1	CADAFUBP00000836		0	3.96478	2
	High	NSETGQYEVEIR	2	1	1	CADAFUBP00000836		0	3.94048	2
	High	YVYAHFPINVNIEK	2	1	1	CADAFUBP00000836		0	3.91658	3
	High	FLDGLYVSER	2	1	1	CADAFUBP00000836		0	3.72701	2
CADAFUBP00009184	pep:known scaffold:CADRE:DS499602:465158:466039:1 gene:CADAFUBG00009352 transcript:CADAFUBT00009352 description:"ATP synthase D chain, mitochondrial, putative"	11.7516	9.41	1	2	2	3	255	28.6782	9.0415
	A4	Sequence	# PSMs	# Proteins	# Protein Groups	Protein Group Accessions	Modifications	ΔCn	XCorr	Charge
	High	HLDQGVLLVTGPFK	1	1	1	CADAFUBP00001036		0	4.17559	3
	High	RVDISNVDQSVLEK	2	1	1	CADAFUBP00001036		0	3.87597	2
	High	VDISNVDQSVLEK	2	1	1	CADAFUBP00001036		0	3.73274	2
	High	AVDQSILASIK	2	1	1	CADAFUBP00001036		0	2.97725	2
CADAFUBP00002451	pep:known scaffold:CADRE:DS499595:2341158:2341701:1 gene:CADAFUBG00002502 transcript:CADAFUBT00002502 description:"60S ribosomal protein L30, putative"	11.7497	28.3	1	2	2	3	106	11.294	9.83252
	A4	Sequence	# PSMs	# Proteins	# Protein Groups	Protein Group Accessions	Modifications	ΔCn	XCorr	Charge
	High	ADRDESSPYAAmLAAQDVAAR	1	1	1	CADAFUBP00002564	M12(Oxidation)	0	4.66813	3
	High	IEDVTPTPSDSTR	4	1	1	CADAFUBP00002564		0	4.24369	2
	High	ENVSLGPLAGDGK	2	1	1	CADAFUBP00002564		0	3.43672	2
	High	TPGPGAQSALR	11	1	1	CADAFUBP00002564		0	3.17294	2
CADAFUBP00000522	pep:known scaffold:CADRE:DS499594:1487898:1488975:1 gene:CADAFUBG00000533 transcript:CADAFUBT00000533 description:"Small monomeric GTPase SarA, putative"	11.7285	15.87	1	2	2	3	189	21.4181	6.41748
	A4	Sequence	# PSMs	# Proteins	# Protein Groups	Protein Group Accessions	Modifications	ΔCn	XCorr	Charge
	High	VNGQPLSLVQPEILR	3	1	1	CADAFUBP00002569		0	4.6795	3
	High	VSGGGHTSQIYAIR	3	1	1	CADAFUBP00002569		0	3.95183	2
	High	VYEPLLIVGADK	1	1	1	CADAFUBP00002569		0	2.85172	2
	High	SIVAYYQK	1	1	1	CADAFUBP00002569		0	1.91814	1
CADAFUBP00004126	pep:known scaffold:CADRE:DS499596:2305098:2306228:-1 gene:CADAFUBG00004198 transcript:CADAFUBT00004198 description:"40S ribosomal protein S9"	11.5993	7.59	1	2	2	4	237	26.6543	9.93506
	A4	Sequence	# PSMs	# Proteins	# Protein Groups	Protein Group Accessions	Modifications	ΔCn	XCorr	Charge
	High	LTPDVDALDIAATK	2	1	1	CADAFUBP00005206		0	3.72878	2
	High	VNTLVRPDGSK	2	1	1	CADAFUBP00005206		0	3.09707	2
	High	VVLYPLNTESAmK	2	1	1	CADAFUBP00005206	M12(Oxidation)	0	3.00781	2
	High	KLYDVDTVK	1	1	1	CADAFUBP00005206		0	2.58206	2
CADAFUBP00003191	pep:known scaffold:CADRE:DS499595:4465193:4465824:-1 gene:CADAFUBG00003251 transcript:CADAFUBT00003251 description:"60S ribosomal protein L37a"	11.5339	20.65	1	2	2	3	92	10.1494	10.4478
	A4	Sequence	# PSMs	# Proteins	# Protein Groups	Protein Group Accessions	Modifications	ΔCn	XCorr	Charge
	High	LASVPSGGAAAAAPAAAGAAAGGAAAPAAEEK	1	1	1	CADAFUBP00002532		0	3.68339	3
	High	AVLSSVGIDADEER	2	1	1	CADAFUBP00002532		0	3.30718	2
	High	DLQELIAEGSTK	2	1	1	CADAFUBP00002532		0	2.98821	2
CADAFUBP00002069	pep:known scaffold:CADRE:DS499595:1120603:1121441:-1 gene:CADAFUBG00002114 transcript:CADAFUBT00002114 description:"40S ribosomal protein S11"	11.4281	12.5	1	2	2	4	176	20.3979	10.814
	A4	Sequence	# PSMs	# Proteins	# Protein Groups	Protein Group Accessions	Modifications	ΔCn	XCorr	Charge
	High	VTGGEVGAQSALAPK	3	1	1	CADAFUBP00000373		0	3.95442	2
	High	QATVSVVPSASSLVIK	1	1	1	CADAFUBP00000373		0	2.60401	2
	High	DVSDDIK	1	1	1	CADAFUBP00000373		0	1.93182	1
CADAFUBP00002123	pep:known scaffold:CADRE:DS499595:1276599:1277717:-1 gene:CADAFUBG00002168 transcript:CADAFUBT00002168 description:"Cytochrome b5, putative"	11.3334	11.52	1	2	2	3	217	23.8966	5.59229
	A4	Sequence	# PSMs	# Proteins	# Protein Groups	Protein Group Accessions	Modifications	ΔCn	XCorr	Charge
	High	KANGEIVSLNVIHEK	2	1	1	CADAFUBP00000481		0	4.75144	3
	High	TEAVEALYQDmAAR	2	1	1	CADAFUBP00000481	M11(Oxidation)	0	4.49921	2
	High	TEAVEALYQDMAAR	1	1	1	CADAFUBP00000481		0	3.46724	3
	High	NFGIWLR	1	1	1	CADAFUBP00000481		0	2.76484	2
CADAFUBP00009184	pep:known scaffold:CADRE:DS499602:465158:466039:1 gene:CADAFUBG00009352 transcript:CADAFUBT00009352 description:"ATP synthase D chain, mitochondrial, putative"	11.3158	9.41	1	2	2	3	255	28.6782	9.0415
	A4	Sequence	# PSMs	# Proteins	# Protein Groups	Protein Group Accessions	Modifications	ΔCn	XCorr	Charge
	High	AASPLTSGAESGPDTK	2	1	1	CADAFUBP00000517		0	4.33873	2
	High	SSGAGAGASATGSVNRPSSPTPPGGPR	1	1	1	CADAFUBP00000517		0	3.45735	3
	High	LYTDESPGLR	1	1	1	CADAFUBP00000517		0	2.83903	2
CADAFUBP00006392	pep:known scaffold:CADRE:DS499598:768987:769851:-1 gene:CADAFUBG00006517 transcript:CADAFUBT00006517 description:"Antioxidant protein LsfA"	11.2942	22.07	1	4	4	4	213	23.378	5.64307
	A4	Sequence	# PSMs	# Proteins	# Protein Groups	Protein Group Accessions	Modifications	ΔCn	XCorr	Charge
	High	AHPFPYAIVAGIER	1	1	1	CADAFUBP00000660		0	3.75866	3
	High	KVVIVQPNDTGSK	2	1	1	CADAFUBP00000660		0	3.5951	2
	High	VVIVQPNDTGSK	1	1	1	CADAFUBP00000660		0	2.69407	2
CADAFUBP00007211	pep:known scaffold:CADRE:DS499599:525823:527745:1 gene:CADAFUBG00007344 transcript:CADAFUBT00007344 description:"6-phosphogluconate dehydrogenase, decarboxylating"	11.2743	5.91	1	2	2	3	508	55.7642	6.23975
	A4	Sequence	# PSMs	# Proteins	# Protein Groups	Protein Group Accessions	Modifications	ΔCn	XCorr	Charge
	High	NIQFTVWDVGGQDK	2	1	1	CADAFUBP00001097		0	4.07416	2
	High	DALLLVFANK	1	1	1	CADAFUBP00001097		0	3.34713	2
	High	mLNEDELR	1	1	1	CADAFUBP00001097	M1(Oxidation)	0	2.61372	2
CADAFUBP00005844	pep:known scaffold:CADRE:DS499597:3046201:3047184:1 gene:CADAFUBG00005952 transcript:CADAFUBT00005952 description:"Alpha-galactosidase, putative"	10.6228	11.94	1	2	2	3	201	22.4241	5.021
	A4	Sequence	# PSMs	# Proteins	# Protein Groups	Protein Group Accessions	Modifications	ΔCn	XCorr	Charge
	High	LKQDGAYVQFLR	4	1	1	CADAFUBP00002452		0	3.88861	2
	High	REDYIQLR	2	1	1	CADAFUBP00002452		0	2.91504	2
	High	RFPSAYENLSQA	1	1	1	CADAFUBP00002452		0	2.73649	2
CADAFUBP00001496	pep:known scaffold:CADRE:DS499594:4323946:4324620:1 gene:CADAFUBG00001531 transcript:CADAFUBT00001531 description:"40S ribosomal protein S22"	10.3099	23.08	1	2	2	3	130	14.6648	9.65674
	A4	Sequence	# PSMs	# Proteins	# Protein Groups	Protein Group Accessions	Modifications	ΔCn	XCorr	Charge
	High	VGNLGDNVVISQVGEGK	3	1	1	CADAFUBP00003608		0	4.63263	2
	High	FYNVVNDEGEEEEE	2	1	1	CADAFUBP00003608		0	3.45145	2
	High	IEVVTHIPFSGR	1	1	1	CADAFUBP00003608		0	2.59103	2
CADAFUBP00002551	pep:known scaffold:CADRE:DS499595:2611678:2612634:1 gene:CADAFUBG00002605 transcript:CADAFUBT00002605 description:"40S ribosomal protein S17, putative"	10.2911	9.91	1	2	2	3	212	24.08	10.0962
	A4	Sequence	# PSMs	# Proteins	# Protein Groups	Protein Group Accessions	Modifications	ΔCn	XCorr	Charge
	High	LDAYGEVYR	2	1	1	CADAFUBP00003762		0	3.67165	2
	High	SVVFEFPQSGAAEY	2	1	1	CADAFUBP00003762		0	3.02854	2
	High	ATLRPLQFVSAR	2	1	1	CADAFUBP00003762		0	2.73784	2
CADAFUBP00005627	pep:known scaffold:CADRE:DS499597:2460346:2461098:-1 gene:CADAFUBG00005729 transcript:CADAFUBT00005729 description:"Nitroreductase family protein, putative"	9.95987	11.06	1	2	2	3	217	24.2985	5.90967
	A4	Sequence	# PSMs	# Proteins	# Protein Groups	Protein Group Accessions	Modifications	ΔCn	XCorr	Charge
	High	EGHVVEGVAAETITPIPYDTHI	1	1	1	CADAFUBP00004127		0	3.41784	3
	High	VGDIVDIK	2	1	1	CADAFUBP00004127		0	2.73463	2
	High	SSVGVIIYK	2	1	1	CADAFUBP00004127		0	2.66257	2
CADAFUBP00005276	pep:known scaffold:CADRE:DS499597:1435698:1436716:-1 gene:CADAFUBG00005369 transcript:CADAFUBT00005369 description:"60S ribosomal protein L8, putative"	9.69229	11.02	1	2	2	3	254	27.4688	10.9751
	A4	Sequence	# PSMs	# Proteins	# Protein Groups	Protein Group Accessions	Modifications	ΔCn	XCorr	Charge
	High	TDTAPVIDLLSLGYSK	2	1	1	CADAFUBP00004257		0	3.82896	2
	High	TNQQFWKPTINLDK	1	1	1	CADAFUBP00004257		0	3.59043	3
	High	LWSLIPTETR	1	1	1	CADAFUBP00004257		0	2.66038	2
CADAFUBP00003393	pep:known scaffold:CADRE:DS499596:209610:210152:1 gene:CADAFUBG00003455 transcript:CADAFUBT00003455 description:"Heat shock protein Hsp30/Hsp42, putative"	9.33656	13.33	1	2	2	3	180	20.4503	6.55127
	A4	Sequence	# PSMs	# Proteins	# Protein Groups	Protein Group Accessions	Modifications	ΔCn	XCorr	Charge
	High	EKINPLYGVSSEGYEGK	2	1	1	CADAFUBP00005690		0	5.08738	3
	High	INPLYGVSSEGYEGK	2	1	1	CADAFUBP00005690		0	4.24339	2
	High	EWQEATNEYAK	2	1	1	CADAFUBP00005690		0	3.11517	2
CADAFUBP00004938	pep:known scaffold:CADRE:DS499597:433820:434639:-1 gene:CADAFUBG00005027 transcript:CADAFUBT00005027 description:"Histone H2A"	9.26856	15.22	1	2	2	3	138	14.7813	10.3745
	A4	Sequence	# PSMs	# Proteins	# Protein Groups	Protein Group Accessions	Modifications	ΔCn	XCorr	Charge
	High	DPESFPFVVIGNK	2	1	1	CADAFUBP00005844		0	3.74101	2
	High	FQSLGVAFYR	2	1	1	CADAFUBP00005844		0	3.40562	2
	High	VIILGDSGVGK	1	1	1	CADAFUBP00005844		0	2.70591	2
CADAFUBP00009318	pep:known scaffold:CADRE:DS499602:841793:842372:-1 gene:CADAFUBG00009491 transcript:CADAFUBT00009491 description:"Ribosomal S30/ubiquitin fusion"	9.24073	17.74	1	2	2	3	62	6.91494	11.5024
	A4	Sequence	# PSMs	# Proteins	# Protein Groups	Protein Group Accessions	Modifications	ΔCn	XCorr	Charge
	High	AEILTQYLPSK	2	1	1	CADAFUBP00006224		0	3.30839	2
	High	AGNSVGLEVASK	2	1	1	CADAFUBP00006224		0	2.99344	2
	High	SAHEGPIAGSLEAK	1	1	1	CADAFUBP00006224		0	2.80038	2
CADAFUBP00009182	pep:known scaffold:CADRE:DS499602:462558:463067:1 gene:CADAFUBG00009350 transcript:CADAFUBT00009350 description:"Ribosomal protein L14"	9.22659	15.6	1	2	2	3	141	15.8758	9.94971
	A4	Sequence	# PSMs	# Proteins	# Protein Groups	Protein Group Accessions	Modifications	ΔCn	XCorr	Charge
	High	QGESELPGLTDTVVPK	2	1	1	CADAFUBP00006607		0	3.52466	2
	High	LNISYPANGSQK	2	1	1	CADAFUBP00006607		0	3.12568	2
	High	VIEVDDER	1	1	1	CADAFUBP00006607		0	2.61009	2
CADAFUBP00000147	pep:known scaffold:CADRE:DS499594:413009:413835:-1 gene:CADAFUBG00000152 transcript:CADAFUBT00000152 description:"60S ribosomal protein L31e"	9.22018	16.26	1	2	2	3	123	13.9986	10.4917
	A4	Sequence	# PSMs	# Proteins	# Protein Groups	Protein Group Accessions	Modifications	ΔCn	XCorr	Charge
	High	TNVSSDLVWQITR	1	1	1	CADAFUBP00009044		0	4.19411	2
	High	NLVSVSWGPNAATR	3	1	1	CADAFUBP00009044		0	4.12803	2
	High	DPLNLQNK	1	1	1	CADAFUBP00009044		0	2.85018	2
CADAFUBP00007078	pep:known scaffold:CADRE:DS499599:139255:140755:-1 gene:CADAFUBG00007210 transcript:CADAFUBT00007210 description:"Enolase/allergen Asp F 22"	9.20585	6.16	1	2	2	3	438	47.2763	5.57959
	A4	Sequence	# PSMs	# Proteins	# Protein Groups	Protein Group Accessions	Modifications	ΔCn	XCorr	Charge
	High	AIVGASLDVIK	2	1	1	CADAFUBP00009319		0	3.10463	2
	High	TYDDSFSGQK	3	1	1	CADAFUBP00009319		0	2.9638	2
	High	SESLFLQR	2	1	1	CADAFUBP00009319		0	2.60759	2
CADAFUBP00000559	pep:known scaffold:CADRE:DS499594:1614811:1615777:1 gene:CADAFUBG00000571 transcript:CADAFUBT00000571 description:"40S ribosomal protein S19"	9.15011	9.05	1	2	2	3	221	24.8799	9.53955
	A4	Sequence	# PSMs	# Proteins	# Protein Groups	Protein Group Accessions	Modifications	ΔCn	XCorr	Charge
	High	VPLTDNQVIEEALGK	2	1	1	CADAFUBP00009634		0	4.3558	2
	High	QRVPLTDNQVIEEALGK	1	1	1	CADAFUBP00009634		0	3.97742	3
	High	QQGNFYVPDEPK	2	1	1	CADAFUBP00009634		0	3.06245	2
CADAFUBP00006392	pep:known scaffold:CADRE:DS499598:768987:769851:-1 gene:CADAFUBG00006517 transcript:CADAFUBT00006517 description:"Antioxidant protein LsfA"	9.12547	9.86	1	2	2	3	213	23.378	5.64307
	A4	Sequence	# PSMs	# Proteins	# Protein Groups	Protein Group Accessions	Modifications	ΔCn	XCorr	Charge
	High	SAIADVVTR	1	1	1	CADAFUBP00000147		0	3.11717	2
	High	LYSYVQAVNVK	1	1	1	CADAFUBP00000147		0	2.86576	2
CADAFUBP00005576	pep:known scaffold:CADRE:DS499597:2317332:2318343:1 gene:CADAFUBG00005673 transcript:CADAFUBT00005673 description:"Carbonyl reductase, putative"	9.11296	7.14	1	2	2	3	294	31.4496	6.30322
	A4	Sequence	# PSMs	# Proteins	# Protein Groups	Protein Group Accessions	Modifications	ΔCn	XCorr	Charge
	High	LESGNFSWGSEGISR	2	1	1	CADAFUBP00000460		0	4.60627	2
	High	SAVVQIDAAPFR	2	1	1	CADAFUBP00000460		0	3.08604	2
CADAFUBP00001998	pep:known scaffold:CADRE:DS499595:884270:885005:-1 gene:CADAFUBG00002039 transcript:CADAFUBT00002039 description:"Alkaline serine protease"	9.10513	18.11	1	2	2	3	127	13.429	9.67139
	A4	Sequence	# PSMs	# Proteins	# Protein Groups	Protein Group Accessions	Modifications	ΔCn	XCorr	Charge
	High	VLNSYWINQDSTYK	2	1	1	CADAFUBP00000494		0	4.87666	2
	High	IHNTQSYWR	1	1	1	CADAFUBP00000494		0	2.88634	2
CADAFUBP00009354	pep:known scaffold:CADRE:DS499602:951844:952603:1 gene:CADAFUBG00009527 transcript:CADAFUBT00009527 description:"ATP synthase subunit E, putative"	8.90197	9.05	1	2	2	3	232	26.2009	8.66064
	A4	Sequence	# PSMs	# Proteins	# Protein Groups	Protein Group Accessions	Modifications	ΔCn	XCorr	Charge
	High	IGVLEYDEEK	2	1	1	CADAFUBP00000559		0	3.28191	2
	High	FIAAYSAFLK	1	1	1	CADAFUBP00000559		0	2.59974	2
CADAFUBP00006826	pep:known scaffold:CADRE:DS499598:2010992:2012439:-1 gene:CADAFUBG00006954 transcript:CADAFUBT00006954 description:"G-protein comlpex beta subunit CpcB"	8.84716	10.44	1	3	3	3	316	34.9574	6.52197
	A4	Sequence	# PSMs	# Proteins	# Protein Groups	Protein Group Accessions	Modifications	ΔCn	XCorr	Charge
	High	ENVEQLLNYSQNEK	2	1	1	CADAFUBP00001094		0	4.30609	2
	High	KYDAFLASDTLIK	3	1	1	CADAFUBP00001094		0	4.09514	2
CADAFUBP00009540	pep:known scaffold:CADRE:DS499603:15998:16742:1 gene:CADAFUBG00009715 transcript:CADAFUBT00009715 description:"Rab GTPase SrgA, putative"	8.77947	10.19	1	2	2	3	206	22.7735	6.90283
	A4	Sequence	# PSMs	# Proteins	# Protein Groups	Protein Group Accessions	Modifications	ΔCn	XCorr	Charge
	High	VLGATGGVEIGK	2	1	1	CADAFUBP00001440		0	2.97568	2
	High	FGGYEFFK	1	1	1	CADAFUBP00001440		0	2.86217	2
CADAFUBP00001440	pep:known scaffold:CADRE:DS499594:4137371:4138590:-1 gene:CADAFUBG00001474 transcript:CADAFUBT00001474 description:"Mitochondrial phosphate carrier protein (Mir1), putative"	8.4496	6.19	1	2	2	3	323	33.8276	9.33447
	A4	Sequence	# PSMs	# Proteins	# Protein Groups	Protein Group Accessions	Modifications	ΔCn	XCorr	Charge
	High	TSVLNDALNAINNAEK	4	1	1	CADAFUBP00001496		0	4.65612	2
	High	LLGFFY	1	1	1	CADAFUBP00001496		0	1.85788	1
CADAFUBP00003060	pep:known scaffold:CADRE:DS499595:4080442:4081364:1 gene:CADAFUBG00003117 transcript:CADAFUBT00003117 description:"RAS small monomeric GTPase Rab6, putative"	8.43647	17.87	1	3	3	3	207	23.2237	7.15186
	A4	Sequence	# PSMs	# Proteins	# Protein Groups	Protein Group Accessions	Modifications	ΔCn	XCorr	Charge
	High	LPAAGVGDmVmATVK	2	1	1	CADAFUBP00001998	M9(Oxidation); M11(Oxidation)	0	4.03927	2
	High	NLYIISVK	1	1	1	CADAFUBP00001998		0	1.83628	1
CADAFUBP00000626	pep:known scaffold:CADRE:DS499594:1805454:1806425:-1 gene:CADAFUBG00000641 transcript:CADAFUBT00000641 description:"Ribosomal protein L16a"	8.26689	13.86	1	3	3	3	202	23.0827	10.5649
	A4	Sequence	# PSMs	# Proteins	# Protein Groups	Protein Group Accessions	Modifications	ΔCn	XCorr	Charge
	High	EIEALGSSSGSVR	2	1	1	CADAFUBP00002028		0	4.36519	2
	High	HVVFGEVADEK	2	1	1	CADAFUBP00002028		0	3.66626	2
CADAFUBP00005576	pep:known scaffold:CADRE:DS499597:2317332:2318343:1 gene:CADAFUBG00005673 transcript:CADAFUBT00005673 description:"Carbonyl reductase, putative"	8.18549	7.14	1	2	2	3	294	31.4496	6.30322
	A4	Sequence	# PSMs	# Proteins	# Protein Groups	Protein Group Accessions	Modifications	ΔCn	XCorr	Charge
	High	NLAAHVSPAFR	3	1	1	CADAFUBP00002069		0	3.34375	2
	High	TAIEGSYIDKK	1	1	1	CADAFUBP00002069		0	2.65521	2
CADAFUBP00005190	pep:known scaffold:CADRE:DS499597:1172223:1173259:-1 gene:CADAFUBG00005281 transcript:CADAFUBT00005281 description:"40S ribosomal protein S1"	7.88592	6.64	1	2	2	3	256	29.1829	10.0376
	A4	Sequence	# PSMs	# Proteins	# Protein Groups	Protein Group Accessions	Modifications	ΔCn	XCorr	Charge
	High	EILEGLLVGTVK	2	1	1	CADAFUBP00002123		0	4.0157	2
	High	EFTLQEISQHNTK	1	1	1	CADAFUBP00002123		0	3.39928	2
CADAFUBP00006499	pep:known scaffold:CADRE:DS499598:1072077:1072811:1 gene:CADAFUBG00006627 transcript:CADAFUBT00006627 description:"Secretory component protein shr3, putative"	7.04947	11.07	1	2	2	2	244	26.4881	9.33447
	A4	Sequence	# PSMs	# Proteins	# Protein Groups	Protein Group Accessions	Modifications	ΔCn	XCorr	Charge
	High	AGGETLTLDQLALR	2	1	1	CADAFUBP00002287		0	3.78962	2
	High	APTGANTLLLR	2	1	1	CADAFUBP00002287		0	3.13544	2
CADAFUBP00006678	pep:known scaffold:CADRE:DS499598:1605791:1606940:-1 gene:CADAFUBG00006806 transcript:CADAFUBT00006806 description:"Putative uncharacterized protein"	6.92597	8.33	1	2	2	2	312	33.9947	8.646
	A4	Sequence	# PSMs	# Proteins	# Protein Groups	Protein Group Accessions	Modifications	ΔCn	XCorr	Charge
	High	SELEYYAmLAK	1	1	1	CADAFUBP00002451	M8(Oxidation)	0	3.6249	2
	High	LVLIAANAPPLR	1	1	1	CADAFUBP00002451		0	2.84805	2
CADAFUBP00007234	pep:known scaffold:CADRE:DS499599:602688:603963:-1 gene:CADAFUBG00007367 transcript:CADAFUBT00007367 description:"Proteasome subunit beta type"	6.56454	7.77	1	2	2	2	296	32.6873	7.00537
	A4	Sequence	# PSMs	# Proteins	# Protein Groups	Protein Group Accessions	Modifications	ΔCn	XCorr	Charge
	High	LcDEIAIIASK	2	1	1	CADAFUBP00002551	C2(Carbamidomethyl)	0	3.5504	2
	High	IAGYTTHLmK	1	1	1	CADAFUBP00002551	M9(Oxidation)	0	3.37328	2
CADAFUBP00008879	pep:known scaffold:CADRE:DS499601:1407735:1409025:1 gene:CADAFUBG00009045 transcript:CADAFUBT00009045 description:"Malate dehydrogenase"	6.55493	7.94	1	2	2	2	340	35.8761	9.08545
	A4	Sequence	# PSMs	# Proteins	# Protein Groups	Protein Group Accessions	Modifications	ΔCn	XCorr	Charge
	High	GGVYGWDLFR	1	1	1	CADAFUBP00003794		0	2.91286	2
	High	ETDADIVTGTR	1	1	1	CADAFUBP00003794		0	2.63892	2
CADAFUBP00008697	pep:known scaffold:CADRE:DS499601:878645:881522:1 gene:CADAFUBG00008861 transcript:CADAFUBT00008861 description:"Alpha,alpha-trehalose phosphate synthase subunit TPS3, putative"	6.47392	2.39	1	2	2	2	919	103.104	6.1001
	A4	Sequence	# PSMs	# Proteins	# Protein Groups	Protein Group Accessions	Modifications	ΔCn	XCorr	Charge
	High	LDYVLALR	2	1	1	CADAFUBP00004126		0	3.15459	2
	High	RLFEGNALIR	2	1	1	CADAFUBP00004126		0	3.11619	2
CADAFUBP00002451	pep:known scaffold:CADRE:DS499595:2341158:2341701:1 gene:CADAFUBG00002502 transcript:CADAFUBT00002502 description:"60S ribosomal protein L30, putative"	6.47295	21.7	1	2	2	2	106	11.294	9.83252
	A4	Sequence	# PSMs	# Proteins	# Protein Groups	Protein Group Accessions	Modifications	ΔCn	XCorr	Charge
	High	AYQVDVTNPK	2	1	1	CADAFUBP00005576		0	2.85618	2
	High	AVQEAVDQTVK	1	1	1	CADAFUBP00005576		0	2.57724	2
CADAFUBP00009087	pep:known scaffold:CADRE:DS499602:183140:184082:-1 gene:CADAFUBG00009253 transcript:CADAFUBT00009253 description:"Proteasome subunit alpha type"	6.45511	10.31	1	2	2	2	262	28.7374	5.2749
	A4	Sequence	# PSMs	# Proteins	# Protein Groups	Protein Group Accessions	Modifications	ΔCn	XCorr	Charge
	High	VLEQLSGQTPVYSK	3	1	1	CADAFUBP00006308		0	4.05113	2
	High	IAVHVTVR	1	1	1	CADAFUBP00006308		0	2.60772	2
CADAFUBP00008892	pep:known scaffold:CADRE:DS499601:1441420:1442509:1 gene:CADAFUBG00009058 transcript:CADAFUBT00009058 description:"Proteasome subunit alpha type"	6.38875	9.22	1	2	2	2	282	30.3858	5.73193
	A4	Sequence	# PSMs	# Proteins	# Protein Groups	Protein Group Accessions	Modifications	ΔCn	XCorr	Charge
	High	LTFPIIADPSR	2	1	1	CADAFUBP00006392		0	3.17815	2
	High	VVDALQTTDK	1	1	1	CADAFUBP00006392		0	2.84638	2
CADAFUBP00005752	pep:known scaffold:CADRE:DS499597:2779651:2780533:-1 gene:CADAFUBG00005859 transcript:CADAFUBT00005859 description:"Oxidoreductase, short chain dehydrogenase/reductase family"	6.3604	8.06	1	2	2	2	273	29.5568	9.46631
	A4	Sequence	# PSMs	# Proteins	# Protein Groups	Protein Group Accessions	Modifications	ΔCn	XCorr	Charge
	High	YGEELATSPEEKDQILNR	1	1	1	CADAFUBP00006499		0	4.07818	3
	High	DAQEYESLR	1	1	1	CADAFUBP00006499		0	2.97128	2
CADAFUBP00002938	pep:known scaffold:CADRE:DS499595:3736266:3737014:-1 gene:CADAFUBG00002994 transcript:CADAFUBT00002994 description:"Putative uncharacterized protein"	6.27858	11.16	1	2	2	2	224	25.3751	8.92432
	A4	Sequence	# PSMs	# Proteins	# Protein Groups	Protein Group Accessions	Modifications	ΔCn	XCorr	Charge
	High	VIKDTFSLEGTPK	2	1	1	CADAFUBP00006678		0	4.41701	3
	High	INALLFLQK	2	1	1	CADAFUBP00006678		0	3.06525	2
CADAFUBP00001440	pep:known scaffold:CADRE:DS499594:4137371:4138590:-1 gene:CADAFUBG00001474 transcript:CADAFUBT00001474 description:"Mitochondrial phosphate carrier protein (Mir1), putative"	6.10401	7.43	1	2	2	2	323	33.8276	9.33447
	A4	Sequence	# PSMs	# Proteins	# Protein Groups	Protein Group Accessions	Modifications	ΔCn	XCorr	Charge
	High	TPAEQTFAELGEGR	2	1	1	CADAFUBP00007630		0	4.55085	2
	High	LKETYGIEVPTSAAPAS	1	1	1	CADAFUBP00007630		0	3.31565	2
CADAFUBP00000147	pep:known scaffold:CADRE:DS499594:413009:413835:-1 gene:CADAFUBG00000152 transcript:CADAFUBT00000152 description:"60S ribosomal protein L31e"	5.98293	16.26	1	2	2	2	123	13.9986	10.4917
	A4	Sequence	# PSMs	# Proteins	# Protein Groups	Protein Group Accessions	Modifications	ΔCn	XCorr	Charge
	High	ETAQLEAQAYELEQR	3	1	1	CADAFUBP00007994		0	5.18609	2
	High	AQSIIDSLPGSSLVSK	2	1	1	CADAFUBP00007994		0	3.99077	2
CADAFUBP00004889	pep:known scaffold:CADRE:DS499597:309402:310198:-1 gene:CADAFUBG00004978 transcript:CADAFUBT00004978 description:"Allergen, putative"	5.95526	10.4	1	2	2	2	202	21.9204	8.35303
	A4	Sequence	# PSMs	# Proteins	# Protein Groups	Protein Group Accessions	Modifications	ΔCn	XCorr	Charge
	High	ANKDQVSVFGFR	3	1	1	CADAFUBP00008624		0	4.00418	3
	High	DQVSVFGFR	2	1	1	CADAFUBP00008624		0	2.69897	2
	A4	Sequence	# PSMs	# Proteins	# Protein Groups	Protein Group Accessions	Modifications	ΔCn	XCorr	Charge
	High	KGATPSQIGVVLR	3	1	1	CADAFUBP00008835		0	3.64032	3
	High	GATPSQIGVVLR	2	1	1	CADAFUBP00008835		0	2.92813	2
CADAFUBP00000329	pep:known scaffold:CADRE:DS499594:927380:928177:1 gene:CADAFUBG00000336 transcript:CADAFUBT00000336 description:"6-phosphogluconolactonase, putative"	5.83529	10.94	1	2	2	2	265	28.8208	5.94775
	A4	Sequence	# PSMs	# Proteins	# Protein Groups	Protein Group Accessions	Modifications	ΔCn	XCorr	Charge
	High	HALPLAHATLTPFVIPK	2	1	1	CADAFUBP00009182		0	4.17915	3
	High	VLVDGPSTEENK	4	1	1	CADAFUBP00009182		0	2.75202	2
CADAFUBP00001367	pep:known scaffold:CADRE:DS499594:3921114:3921929:1 gene:CADAFUBG00001400 transcript:CADAFUBT00001400 description:"60S ribosomal protein L17"	5.6057	10.31	1	2	2	2	194	21.6526	10.6382
	A4	Sequence	# PSMs	# Proteins	# Protein Groups	Protein Group Accessions	Modifications	ΔCn	XCorr	Charge
	High	NQAIVDEIEGYVK	2	1	1	CADAFUBP00009184		0	3.89002	2
	High	GQTAASLQAFK	1	1	1	CADAFUBP00009184		0	3.71643	2
CADAFUBP00003794	pep:known scaffold:CADRE:DS499596:1372697:1373511:1 gene:CADAFUBG00003862 transcript:CADAFUBT00003862 description:"Dolichol-phosphate mannosyltransferase, putative"	5.55178	8.57	1	2	2	2	245	27.8975	8.82178
	A4	Sequence	# PSMs	# Proteins	# Protein Groups	Protein Group Accessions	Modifications	ΔCn	XCorr	Charge	MH+ [Da]	ΔM [ppm]	RT [min]	# Missed Cleavages
	High	LQIWDTAGQER	2	1	1	CADAFUBP00009540		0	3.22133	2	1317.8	862.829	62.6734	0
	High	AFYSLASAIK	1	1	1	CADAFUBP00009540		0	2.60646	2	1073.26	2491.94	66.0039	0

## Sheet: TslA 40-60kD
Accession	Description	Score	Coverage	# Proteins	# Unique Peptides	# Peptides	# PSMs	# AAs	MW [kDa]	calc. pI
CADAFUBP00005689	pep:known scaffold:CADRE:DS499597:2597085:2599164:-1 gene:CADAFUBG00005796 transcript:CADAFUBT00005796 description:"ATP synthase subunit beta"	143.756	53.18	1	19	19	41	519	55.586	5.43994
	A4	Sequence	# PSMs	# Proteins	# Protein Groups	Protein Group Accessions	Modifications	ΔCn	XCorr	Charge	MH+ [Da]	ΔM [ppm]	RT [min]	# Missed Cleavages
	High	EGNDLYHEmQETGVIQLEGESK	1	1	1	CADAFUBP00005689	M9(Oxidation)	0	5.52236	3	2522.12	-4.67823	61.8242	0
	High	FDGDNLPAILNAIETENNGQK	2	1	1	CADAFUBP00005689		0	4.73489	3	2274.31	529.939	73.0395	0
	High	FLSQPFTVAQVFTGIEGK	3	1	1	CADAFUBP00005689		0	4.59958	3	1969.99	479.75	74.5991	0
	High	FTQAGSEVSALLGR	3	1	1	CADAFUBP00005689		0	4.37996	2	1436.16	285.531	65.4274	0
	High	IVNVTGDPIDERGPIK	2	1	1	CADAFUBP00005689		0	3.98128	2	1723.27	195.056	60.0716	1
	High	GISELGIYPAVDPLDSK	4	1	1	CADAFUBP00005689		0	3.9773	3	1775.42	841.595	68.5717	0
	High	VALVFGQMNEPPGAR	2	1	1	CADAFUBP00005689		0	3.97228	2	1587.04	771.156	64.5846	0
	High	TVFIQELINNIAK	2	1	1	CADAFUBP00005689		0	3.93371	2	1505.34	1647.34	76.7036	0
	High	IVGEEHYAVATR	2	1	1	CADAFUBP00005689		0	3.77756	2	1344.59	-72.4249	53.173	0
	High	IPSAVGYQPTLAVDmGGmQER	1	1	1	CADAFUBP00005689	M15(Oxidation); M18(Oxidation)	0	3.62018	3	2252.49	186.641	62.0386	0
	High	IHQVIGAVVDVK	3	1	1	CADAFUBP00005689		0	3.54326	3	1278.61	669.324	58.7878	0
	High	AHGGYSVFTGVGER	1	1	1	CADAFUBP00005689		0	3.48057	3	1437.75	733.665	58.9805	0
	High	VALVFGQmNEPPGAR	2	1	1	CADAFUBP00005689	M8(Oxidation)	0	3.33872	2	1602.02	131.858	61.3181	0
	High	VALTGLTIAEYFR	1	1	1	CADAFUBP00005689		0	3.22619	2	1453.88	48.6828	72.8938	0
	High	TIAMDGTEGLTR	2	1	1	CADAFUBP00005689		0	3.20791	2	1264.88	205.106	58.1961	0
	High	VQQMLQEYK	1	1	1	CADAFUBP00005689		0	3.19724	2	1168.23	1401.86	55.9626	0
	High	DTGAPIKIPVGPGTLGR	2	1	1	CADAFUBP00005689		0	3.18054	2	1649.38	269.011	63.7814	1
	High	IGLFGGAGVGK	2	1	1	CADAFUBP00005689		0	2.97803	2	977.742	2229.23	62.2728	0
	High	VQQmLQEYK	3	1	1	CADAFUBP00005689	M4(Oxidation)	0	2.93584	2	1182.5	-66.5255	49.8023	0
	High	VVDLLAPYAR	1	1	1	CADAFUBP00005689		0	2.71649	2	1117.24	537.398	65.0051	0
	High	LVDLKDTIR	1	1	1	CADAFUBP00005689		0	2.71126	2	1073.09	425.914	58.7415	1
CADAFUBP00008005	pep:known scaffold:CADRE:DS499600:692028:694124:-1 gene:CADAFUBG00008150 transcript:CADAFUBT00008150 description:"ATP synthase subunit alpha"	137.723	29.68	1	14	14	40	556	59.8954	9.0708
	A4	Sequence	# PSMs	# Proteins	# Protein Groups	Protein Group Accessions	Modifications	ΔCn	XCorr	Charge	MH+ [Da]	ΔM [ppm]	RT [min]	# Missed Cleavages
	High	EVAAFAQFGSDLDASTK	2	1	1	CADAFUBP00008005		0	5.62417	2	1757.07	129.918	67.0651	0
	High	SNQPEILETIDKEGQVSK	2	1	1	CADAFUBP00008005		0	4.51602	2	2015.28	123.987	63.3108	1
	High	GVHEEAGLAETGR	18	1	1	CADAFUBP00008005		0	3.98884	3	1328.72	2313.13	34.7572	0
	High	IRGVHEEAGLAETGR	1	1	1	CADAFUBP00008005		0	3.96068	2	1594.95	78.3446	52.0742	1
	High	RTGEIVDVPVGPELLGR	2	1	1	CADAFUBP00008005		0	3.857	3	1807.86	472.432	66.4157	1
	High	TGEIVDVPVGPELLGR	3	1	1	CADAFUBP00008005		0	3.66133	2	1654.18	1979.53	68.3261	0
	High	ASPTEVSSILEQR	2	1	1	CADAFUBP00008005		0	3.59363	2	1416.48	-176.841	62.7877	0
	High	ILTWESDFLASVK	1	1	1	CADAFUBP00008005		0	3.57817	2	1509.81	672.37	72.5966	0
	High	TAVALDAmLNQK	2	1	1	CADAFUBP00008005	M8(Oxidation)	0	3.44773	2	1292.37	1312.83	57.5202	0
	High	GIRPAINVGLSVSR	1	1	1	CADAFUBP00008005		0	3.00615	2	1439.85	696.786	61.2633	0
	High	EAYPGDVFYLHSR	1	1	1	CADAFUBP00008005		0	3.00041	2	1556.37	1693.49	63.3752	0
	High	RSVNQPVQTGLK	2	1	1	CADAFUBP00008005		0	2.76848	2	1326.3	-335.427	33.803	1
	High	cVDSmVPIGR	1	1	1	CADAFUBP00008005	C1(Carbamidomethyl); M5(Oxidation)	0	2.65584	2	1150.43	770.201	54.6941	0
	High	HAVIVYDDLSK	1	1	1	CADAFUBP00008005		0	2.58462	2	1259.29	-292.696	56.3813	0
	High	TAVALDAMLNQK	1	1	1	CADAFUBP00008005		0	2.49076	2	1274.76	64.481	63.5994	0
CADAFUBP00006196	pep:known scaffold:CADRE:DS499598:259437:260874:1 gene:CADAFUBG00006319 transcript:CADAFUBT00006319 description:"Glutamate dehydrogenase"	99.7914	39.52	1	12	12	28	458	49.3369	6.1001
	A4	Sequence	# PSMs	# Proteins	# Protein Groups	Protein Group Accessions	Modifications	ΔCn	XCorr	Charge	MH+ [Da]	ΔM [ppm]	RT [min]	# Missed Cleavages
	High	VAISGSGNVAQFAALK	2	1	1	CADAFUBP00006196		0	4.48866	2	1533.08	154.223	64.1031	0
	High	HIGADTDVPAGDIGVTGR	4	1	1	CADAFUBP00006196		0	4.46203	2	1750.96	51.8245	58.2878	0
	High	YATPAEGVLPSLVTGSNIAGFTK	5	1	1	CADAFUBP00006196		0	4.4543	3	2293.77	246.911	71.5192	0
	High	VIELGGSVVSLSDSK	2	1	1	CADAFUBP00006196		0	4.22221	2	1491.26	975.044	64.2929	0
	High	AANAGGVAVSGLEMAQNSAR	1	1	1	CADAFUBP00006196		0	4.08856	3	1878.4	2384.91	62.9676	0
	High	QLSEVATTEAFATK	2	1	1	CADAFUBP00006196		0	4.04273	2	1498.52	1836.64	61.0366	0
	High	FHPSVNLSILK	1	1	1	CADAFUBP00006196		0	3.87672	3	1255.34	496.553	64.3946	0
	High	AANAGGVAVSGLEmAQNSAR	1	1	1	CADAFUBP00006196	M14(Oxidation)	0	3.74266	3	1891.73	959.329	60.0331	0
	High	ELASTLENSTLFEK	2	1	1	CADAFUBP00006196		0	3.58001	2	1582.04	150.537	65.2463	0
	High	VQFNSALGPYK	2	1	1	CADAFUBP00006196		0	3.4418	2	1224.1	373.821	60.9585	0
	High	QANPGAAAIWYAPGK	2	1	1	CADAFUBP00006196		0	3.2323	2	1516.01	815.407	62.3619	0
	High	VVWEDDNHQVQINR	1	1	1	CADAFUBP00006196		0	3.15856	3	1753.11	721.792	59.4353	0
	High	EIGFLFGQYR	3	1	1	CADAFUBP00006196		0	2.97791	2	1233.27	2946.88	69.4076	0
CADAFUBP00007078	pep:known scaffold:CADRE:DS499599:139255:140755:-1 gene:CADAFUBG00007210 transcript:CADAFUBT00007210 description:"Enolase/allergen Asp F 22"	88.3909	30.82	1	10	10	24	438	47.2763	5.57959
	A4	Sequence	# PSMs	# Proteins	# Protein Groups	Protein Group Accessions	Modifications	ΔCn	XCorr	Charge	MH+ [Da]	ΔM [ppm]	RT [min]	# Missed Cleavages
	High	TSDFQIVGDDLTVTNPGR	3	1	1	CADAFUBP00007078		0	5.05007	2	1936.01	551.888	65.8249	0
	High	KPYVLPVPFQNVLNGGSHAGGR	3	1	1	CADAFUBP00007078		0	4.94523	3	2310.95	1606.41	67.4851	0
	High	SGETEDVTIADIAVGLR	3	1	1	CADAFUBP00007078		0	4.7639	2	1748.16	1299.2	69.4817	0
	High	IEEELGENAVYAGSK	2	1	1	CADAFUBP00007078		0	4.50019	2	1608.87	58.7028	58.7236	0
	High	VNQIGTLTESIQAAK	4	1	1	CADAFUBP00007078		0	4.18071	2	1574.09	780.738	63.4113	0
	High	VDEFLNKLDGTANK	3	1	1	CADAFUBP00007078		0	3.9894	2	1563.55	-160.565	61.4398	1
	High	NVNETIGPALIK	2	1	1	CADAFUBP00007078		0	3.89498	2	1269.02	238.984	61.5584	0
	High	ENIDVKDQSK	2	1	1	CADAFUBP00007078		0	2.81763	2	1176.05	390.542	29.2001	1
	High	IAmDVASSEFYK	1	1	1	CADAFUBP00007078	M3(Oxidation)	0	2.81525	2	1376.96	233.066	58.8583	0
	High	DQSKVDEFLNK	1	1	1	CADAFUBP00007078		0.1188	2.66913	2	1323.33	504.955	57.9393	1
CADAFUBP00007211	pep:known scaffold:CADRE:DS499599:525823:527745:1 gene:CADAFUBG00007344 transcript:CADAFUBT00007344 description:"6-phosphogluconate dehydrogenase, decarboxylating"	78.4663	26.97	1	10	10	22	508	55.7642	6.23975
	A4	Sequence	# PSMs	# Proteins	# Protein Groups	Protein Group Accessions	Modifications	ΔCn	XCorr	Charge	MH+ [Da]	ΔM [ppm]	RT [min]	# Missed Cleavages
	High	DVLYFNDNDGTPLVEK	2	1	1	CADAFUBP00007211		0	4.60566	2	1840.22	730.421	65.5721	0
	High	QAFIDDLEQALYASK	4	1	1	CADAFUBP00007211		0	4.531	3	1712.62	448.571	73.7775	0
	High	FVGSGVSGGEEGAR	4	1	1	CADAFUBP00007211		0	4.11716	2	1308.92	227.941	50.2062	0
	High	ASSLLDGPTPQFTGDK	2	1	1	CADAFUBP00007211		0	3.88146	2	1634.28	286.712	62.4732	0
	High	GLGMPVNEIADVFAK	1	1	1	CADAFUBP00007211		0	3.83146	2	1560.91	61.5397	72.3309	0
	High	LNKPSIALMWR	2	1	1	CADAFUBP00007211		0	3.83016	3	1329.16	309.238	65.0477	0
	High	SDGEAccDWVGDEGAGHFVK	1	1	1	CADAFUBP00007211	C6(Carbamidomethyl); C7(Carbamidomethyl)	0	3.78966	3	2199.65	1717.48	61.486	0
	High	DLPANLLQAQR	2	1	1	CADAFUBP00007211		0	3.19114	2	1238.52	-134.531	62.4025	0
	High	GLGmPVNEIADVFAK	2	1	1	CADAFUBP00007211	M4(Oxidation)	0	2.92733	2	1576.98	109.653	69.2968	0
	High	GVLDSFLIEITR	1	1	1	CADAFUBP00007211		0	2.6411	2	1364.98	1625.79	77.3647	0
	High	DITNAYR	1	1	1	CADAFUBP00007211		0	2.11011	1	852.338	-97.6875	49.7576	0
CADAFUBP00001216	pep:known scaffold:CADRE:DS499594:3474368:3475508:1 gene:CADAFUBG00001242 transcript:CADAFUBT00001242 description:"60S ribosomal protein L5, putative"	78.4331	34.74	1	8	8	20	308	35.4612	8.57275
	A4	Sequence	# PSMs	# Proteins	# Protein Groups	Protein Group Accessions	Modifications	ΔCn	XCorr	Charge	MH+ [Da]	ΔM [ppm]	RT [min]	# Missed Cleavages
	High	DNLTLWTSSEAEPAAESNTPAEK	2	1	1	CADAFUBP00001989		0	4.45469	3	2462.53	564.987	64.1073	0
	High	NATEVAQTDLAPTHPIR	1	1	1	CADAFUBP00001989		0	4.4254	2	1835.34	757.257	57.6653	0
	High	IcDDILDVLDK	2	1	1	CADAFUBP00001989	C2(Carbamidomethyl)	0	3.91829	2	1321.16	1896.59	69.5753	0
	High	GNESQVALIK	2	1	1	CADAFUBP00001989		0	3.15817	2	1058.97	365.925	54.9417	0
	High	IVTSIEQKEESK	1	1	1	CADAFUBP00001989		0.148	2.81672	2	1390.88	98.7483	49.366	1
	High	YLAEFAVGDR	1	1	1	CADAFUBP00001989		0	2.6533	2	1140.43	-125.596	62.0346	0
	High	HLIPSAASGESK	1	1	1	CADAFUBP00001989		0	2.64689	2	1198.91	1905.19	47.0499	0
	High	AAADASLEAYK	1	1	1	CADAFUBP00001989		0	2.60584	2	1109.88	299.296	55.1175	0
	High	DSTLIMQLLR	1	2	2	CADAFUBP00001989;CADAFUBP00007076		0	2.53925	2	1189.85	157.853	72.3256	0
CADAFUBP00004940	pep:known scaffold:CADRE:DS499597:438098:439495:1 gene:CADAFUBG00005029 transcript:CADAFUBT00005029 description:"Glyceraldehyde-3-phosphate dehydrogenase"	50.2727	30.18	1	8	9	15	338	36.2916	7.43018
	A4	Sequence	# PSMs	# Proteins	# Protein Groups	Protein Group Accessions	Modifications	ΔCn	XCorr	Charge	MH+ [Da]	ΔM [ppm]	RT [min]	# Missed Cleavages
	High	NILGYTEDDVVSSDLNGDER	2	1	1	CADAFUBP00004940		0	4.81964	3	2212.33	599.825	65.6143	0
	High	GTIETYDQGLIVNGK	2	1	1	CADAFUBP00004940		0	4.21662	2	1610.13	1432.18	61.8409	0
	High	RVVDLIAYIAK	2	1	1	CADAFUBP00004940		0	3.37548	3	1261.03	209.72	67.8938	1
	High	LVAWYDNEWGYSR	3	1	1	CADAFUBP00004940		0	3.3101	2	1658.58	-106.582	67.4149	0
	High	GASYDEIKQAIK	1	1	1	CADAFUBP00004940		0	3.03379	2	1323.33	477.464	57.9393	1
	High	VVDLIAYIAK	1	1	1	CADAFUBP00004940		0	2.84012	2	1105.11	401.574	69.7323	0
	High	TAAQNIIPSSTGAAK	2	1	1	CADAFUBP00004940		0	2.82477	2	1430.12	246.748	55.5525	0
	High	YDTTHGQFK	1	1	1	CADAFUBP00004940		0	2.60619	2	1096.42	-77.6339	30.8051	0
	High	SSIFDAK	1	1	1	CADAFUBP00004940		0	2.47617	2	768.739	1750.68	54.2877	0
CADAFUBP00005162	pep:known scaffold:CADRE:DS499597:1052261:1053866:1 gene:CADAFUBG00005253 transcript:CADAFUBT00005253 description:"Ubiquinol-cytochrome C reductase complex core protein 2, putative"	66.8447	22.17	1	8	8	21	460	48.0459	8.90967
	A4	Sequence	# PSMs	# Proteins	# Protein Groups	Protein Group Accessions	Modifications	ΔCn	XCorr	Charge	MH+ [Da]	ΔM [ppm]	RT [min]	# Missed Cleavages
	High	LGILDANFEPNYTNK	2	1	1	CADAFUBP00004991		0	4.83002	2	1709.99	664.984	66.5198	0
	High	YLSWDLDADSTDPLGDQK	2	1	1	CADAFUBP00004991		0	4.8212	2	2039.27	171.452	68.4155	0
	High	AYEEYIDVKPImGTPVNR	1	1	1	CADAFUBP00004991	M12(Oxidation)	0	4.23341	3	2111.63	277.639	62.5378	0
	High	RLGILDANFEPNYTNK	1	1	1	CADAFUBP00004991		0	4.07478	3	1865.64	369.374	64.9519	1
	High	YYGmTADDYTAVR	2	1	1	CADAFUBP00004991	M4(Oxidation)	0	3.76907	2	1542.97	852.315	57.7821	0
	High	YYGMTADDYTAVR	1	1	1	CADAFUBP00004991		0	3.76524	2	1525.84	116.534	61.0993	0
	High	VAILEPNDPSDVTEIIGSGK	3	1	1	CADAFUBP00004991		0	3.75392	2	2054.84	377.315	66.8418	0
	High	RATDYVLAEPAK	3	1	1	CADAFUBP00004991		0	3.29496	2	1336.03	1735.72	55.3176	1
	High	ATDYVLAEPAK	2	1	1	CADAFUBP00004991		0	2.85469	2	1177.96	296.525	56.7435	0
	High	SFAYFSR	1	1	1	CADAFUBP00004991		0	2.03033	1	877.339	-93.2369	60.2529	0
CADAFUBP00004991	pep:known scaffold:CADRE:DS499597:571126:572360:-1 gene:CADAFUBG00005080 transcript:CADAFUBT00005080 description:"Thiamine biosynthesis protein (Nmt1), putative"	64.6576	30.41	1	9	9	18	342	38.2984	6.44287
	A4	Sequence	# PSMs	# Proteins	# Protein Groups	Protein Group Accessions	Modifications	ΔCn	XCorr	Charge	MH+ [Da]	ΔM [ppm]	RT [min]	# Missed Cleavages
	High	YKPQDATTNPSLILAASK	2	1	1	CADAFUBP00005559		0	3.95062	2	1918.3	140.141	61.5327	0
	High	ATGTVVVcDSGDFATIGK	1	1	1	CADAFUBP00005559	C8(Carbamidomethyl)	0	3.9466	2	1798.16	163.666	62.5591	0
	High	KPEYASLIDAAVQK	2	1	1	CADAFUBP00005559		0	3.6224	3	1533.48	420.74	63.728	0
	High	FSFDTQASVDK	2	1	1	CADAFUBP00005559		0	3.47922	2	1245.03	362.168	59.7856	0
	High	KLDAASAASLDIPK	1	1	1	CADAFUBP00005559		0	3.1112	3	1401.02	884.677	60.0553	1
	High	RSYINDEAAFR	1	1	1	CADAFUBP00005559		0	2.88276	2	1343.07	1051.64	57.1361	1
	High	SYINDEAAFR	1	1	1	CADAFUBP00005559		0	2.88267	2	1186.01	387.198	59.4056	0
	High	SVQSIFNYYK	1	1	1	CADAFUBP00005559		0	2.7972	2	1252.24	2884.36	65.8423	0
	High	DFSPEEDPGVK	1	1	1	CADAFUBP00005559		0	2.55502	2	1220.93	1130.38	55.2163	0
CADAFUBP00007474	pep:known scaffold:CADRE:DS499599:1322885:1324407:1 gene:CADAFUBG00007610 transcript:CADAFUBT00007610 description:"ATP citrate lyase subunit (Acl), putatibe"	57.0881	22.22	1	9	9	17	486	52.8737	6.26514
	A4	Sequence	# PSMs	# Proteins	# Protein Groups	Protein Group Accessions	Modifications	ΔCn	XCorr	Charge	MH+ [Da]	ΔM [ppm]	RT [min]	# Missed Cleavages
	High	APVIKPTPLPPSSTHNPPPR	2	1	1	CADAFUBP00007474		0	4.3157	3	2103.12	-21.9579	55.1895	0
	High	SPANLGLATVPQTDGK	2	1	1	CADAFUBP00007474		0	4.09141	2	1568.81	-9.50108	59.8371	0
	High	LDQTAEFEcGTK	2	1	1	CADAFUBP00007474	C9(Carbamidomethyl)	0	4.04601	2	1398.69	50.2829	54.7329	0
	High	GVHNVLVDFISR	4	1	1	CADAFUBP00007474		0	3.78967	3	1357.77	1494.36	67.5497	0
	High	LTVLNAIGR	2	1	1	CADAFUBP00007474		0	3.07437	2	957.17	606.865	62.2598	0
	High	LASIYFPEDAAVK	1	1	1	CADAFUBP00007474		0	3.031	2	1425.3	1087.14	65.0937	0
	High	NYPSNEEIAAALLSK	2	1	1	CADAFUBP00007474		0	2.99229	2	1619.97	85.9605	67.1177	0
	High	RAGPNYQEGLK	1	1	1	CADAFUBP00007474		0	2.66214	2	1233.46	662.653	46.9028	1
	High	AGPNYQEGLK	1	1	1	CADAFUBP00007474		0	2.51706	2	1076.36	-161.481	51.515	0
CADAFUBP00006821	pep:known scaffold:CADRE:DS499598:1997286:1998769:-1 gene:CADAFUBG00006949 transcript:CADAFUBT00006949 description:"Glutamine synthetase"	56.7457	24.13	1	6	6	15	344	38.3977	5.98584
	A4	Sequence	# PSMs	# Proteins	# Protein Groups	Protein Group Accessions	Modifications	ΔCn	XCorr	Charge	MH+ [Da]	ΔM [ppm]	RT [min]	# Missed Cleavages
	High	KKADPDHGFSTFFSETGQGK	2	1	1	CADAFUBP00000288		0	4.98617	3	2185.23	548.568	61.7217	2
	High	ADPDHGFSTFFSETGQGK	2	1	1	CADAFUBP00000288		0	4.49781	3	1929.72	970.262	64.9153	0
	High	RNLGIERPSYENLNR	1	1	1	CADAFUBP00000288		0	3.87244	3	1831.8	459.354	57.0442	1
	High	TIQFVDWcPTGFK	2	1	1	CADAFUBP00000288	C8(Carbamidomethyl)	0	3.83987	2	1599.09	202.455	69.7867	0
	High	TIYcDLEPNVVDEVR	1	1	1	CADAFUBP00000288	C4(Carbamidomethyl)	0	3.69779	2	1821.97	56.6178	65.2265	0
	High	IHFPLVAYAPVISAAK	4	1	1	CADAFUBP00000288		0	3.45544	2	1698.16	697.848	69.772	0
	High	IGIcYQPPQQVPGGDLAK	1	1	1	CADAFUBP00000288	C4(Carbamidomethyl)	0	3.39961	2	1941.55	287.879	63.1111	0
	High	NLGIERPSYENLNR	2	1	1	CADAFUBP00000288		0	3.00418	2	1676.19	798.542	59.1382	0
CADAFUBP00000288	pep:known scaffold:CADRE:DS499594:817117:818869:-1 gene:CADAFUBG00000293 transcript:CADAFUBT00000293 description:"Tubulin alpha-1 subunit"	56.0712	21.65	1	8	8	15	448	49.9932	5.09717
	A4	Sequence	# PSMs	# Proteins	# Protein Groups	Protein Group Accessions	Modifications	ΔCn	XCorr	Charge	MH+ [Da]	ΔM [ppm]	RT [min]	# Missed Cleavages
	High	YIENEIDAGDLEEIYAEAHK	2	1	1	CADAFUBP00001216		0	5.28645	3	2322.75	287.789	68.2727	0
	High	LGLDEQFTGVEEPDGEYK	2	1	1	CADAFUBP00001216		0	4.92674	2	2026.98	517.028	64.5501	0
	High	DIITQIVYSEITGDK	2	1	1	CADAFUBP00001216		0	4.73546	2	1695.3	244.698	76.0922	0
	High	FPGYDIESEELDAETLR	2	1	1	CADAFUBP00001216		0	4.47705	2	1985.23	659.278	67.373	0
	High	KLGLDEQFTGVEEPDGEYK	2	1	1	CADAFUBP00001216		0	4.24559	3	2155.58	723.624	62.7561	1
	High	LTEAVETDDGTR	3	1	1	CADAFUBP00001216		0	3.77302	2	1307.19	444.543	33.4242	0
	High	GASDGGIFIPHSENR	4	1	1	CADAFUBP00001216		0	3.55181	2	1556.8	38.1961	58.2044	0
	High	AFLDVGLVR	3	1	1	CADAFUBP00001216		0	3.23686	2	992.127	2569.57	66.0691	0
CADAFUBP00008879	pep:known scaffold:CADRE:DS499601:1407735:1409025:1 gene:CADAFUBG00009045 transcript:CADAFUBT00009045 description:"Malate dehydrogenase"	55.4908	31.18	1	8	8	15	340	35.8761	9.08545
	A4	Sequence	# PSMs	# Proteins	# Protein Groups	Protein Group Accessions	Modifications	ΔCn	XCorr	Charge	MH+ [Da]	ΔM [ppm]	RT [min]	# Missed Cleavages
	High	SNIAIVGSGSSTAEVSR	2	1	1	CADAFUBP00005162		0	4.94295	2	1635.22	233.233	57.4921	0
	High	YLSADAIAEFAK	2	1	1	CADAFUBP00005162		0	4.06648	2	1298.89	176.413	66.4551	0
	High	EVELLGGEVSSTHSR	1	1	1	CADAFUBP00005162		0	3.79098	2	1602.25	1528.57	58.4715	0
	High	TAAGEIAGDEIKK	2	1	1	CADAFUBP00005162		0	3.60784	2	1303.05	274.155	52.4269	1
	High	GLGENITPSASGPFEK	2	1	1	CADAFUBP00005162		0	3.39923	2	1605.59	1117.84	61.6649	0
	High	EVAGPTGTLALVAK	2	1	1	CADAFUBP00005162		0	2.93205	2	1329.13	1778.38	62.3703	0
	High	ATQGFSQVR	9	1	1	CADAFUBP00005162		0	2.87334	2	993.469	-42.5585	44.1351	0
	High	ENVVLK	1	1	1	CADAFUBP00005162		0	1.81978	1	701.101	-453.476	32.1923	0
CADAFUBP00009685	pep:known scaffold:CADRE:DS499603:399481:400722:-1 gene:CADAFUBG00009861 transcript:CADAFUBT00009861 description:"Flavohemoprotein"	55.3971	24.46	1	7	7	17	413	45.5461	6.13818
	A4	Sequence	# PSMs	# Proteins	# Protein Groups	Protein Group Accessions	Modifications	ΔCn	XCorr	Charge	MH+ [Da]	ΔM [ppm]	RT [min]	# Missed Cleavages
	High	GGPGVAADLSHINTNSTVTGYDPTPSGLR	2	1	1	CADAFUBP00008879		0	5.15236	3	2857.35	1033.26	64.3421	0
	High	VAVLGAAGGIGQPLSLLLK	3	1	1	CADAFUBP00008879		0	4.76835	3	1777.99	502.192	74.8902	0
	High	GVIEPTFVESPLYK	3	1	1	CADAFUBP00008879		0	3.82379	2	1581.79	1866.81	67.007	0
	High	VSELALYDIR	2	1	1	CADAFUBP00008879		0	3.57465	2	1179.1	385.573	64.6185	0
	High	LFGVTTLDVVR	2	1	1	CADAFUBP00008879		0	3.18036	2	1221.15	1186.92	67.9928	0
	High	LIQAALTDLK	1	1	1	CADAFUBP00008879		0	2.93804	2	1086.97	1210.96	62.5731	0
	High	LIQAALTDLKK	1	1	1	CADAFUBP00008879		0	2.70952	2	1214.2	371.479	59.6559	1
	High	DDLFNTNASIVR	1	1	1	CADAFUBP00008879		0	2.55253	2	1366.74	1508.39	63.2368	0
CADAFUBP00001014	pep:known scaffold:CADRE:DS499594:2921168:2923150:-1 gene:CADAFUBG00001038 transcript:CADAFUBT00001038 description:"Tubulin beta, putative"	53.6887	18.88	1	5	7	16	466	51.7606	4.86865
	A4	Sequence	# PSMs	# Proteins	# Protein Groups	Protein Group Accessions	Modifications	ΔCn	XCorr	Charge	MH+ [Da]	ΔM [ppm]	RT [min]	# Missed Cleavages
	High	AHSSMVGVDLPQK	2	1	1	CADAFUBP00000958		0	3.67281	2	1371.25	1861.3	56.9506	0
	High	ASGGQVILLENLR	3	1	1	CADAFUBP00000958		0	3.54596	3	1369.91	93.0877	66.1259	0
	High	ALESPSRPFLAILGGSK	2	1	1	CADAFUBP00000958		0	3.51019	2	1743.27	163.568	68.5037	0
	High	IGNSLFDEAGSK	2	1	1	CADAFUBP00000958		0	3.35907	2	1238.01	323.837	59.7778	0
	High	VSDKIQLIDNLLPK	1	1	1	CADAFUBP00000958		0	3.3257	2	1596.22	179.137	68.4451	1
	High	LSHVSTGGGASLELLEGK	1	1	1	CADAFUBP00000958		0	3.12808	3	1759.31	2492.97	62.5772	0
	High	YAIEQGAK	1	1	1	CADAFUBP00000958		0	2.5549	2	879.839	434.108	31.831	0
CADAFUBP00003398	pep:known scaffold:CADRE:DS499596:218371:219952:1 gene:CADAFUBG00003460 transcript:CADAFUBT00003460 description:"Ketol-acid reductoisomerase"	48.6938	16.14	1	7	7	15	508	56.3183	9.29053
	A4	Sequence	# PSMs	# Proteins	# Protein Groups	Protein Group Accessions	Modifications	ΔCn	XCorr	Charge	MH+ [Da]	ΔM [ppm]	RT [min]	# Missed Cleavages
	High	KIIVDTYGGWGAHGGGAFSGK	2	1	1	CADAFUBP00000986		0	4.43272	3	2078.59	260.811	62.2637	1
	High	VDTVVVSAQHSDDVSTEELR	2	1	1	CADAFUBP00000986		0	4.14862	3	2187.26	550.052	59.1004	0
	High	FVIGGPQGDAGLTGR	3	1	1	CADAFUBP00000986		0	4.13854	2	1445.18	296.008	61.6091	0
	High	ELDLAKPIYFQTAK	1	1	1	CADAFUBP00000986		0	3.19436	2	1637.25	215.937	64.8239	0
	High	NFDLRPGVIVK	2	1	1	CADAFUBP00000986		0	3.15636	2	1257.65	-64.2221	62.1696	0
	High	SSDELVEIIRK	2	1	1	CADAFUBP00000986		0	2.91793	2	1289.18	362.065	61.5374	1
	High	VIPAELLDDR	2	1	1	CADAFUBP00000986		0	2.68526	2	1141.91	1123.45	63.7318	0
CADAFUBP00000986	pep:known scaffold:CADRE:DS499594:2847965:2849415:-1 gene:CADAFUBG00001010 transcript:CADAFUBT00001010 description:"S-adenosylmethionine synthase"	48.4776	26.36	1	7	7	14	387	42.1698	6.01123
	A4	Sequence	# PSMs	# Proteins	# Protein Groups	Protein Group Accessions	Modifications	ΔCn	XCorr	Charge	MH+ [Da]	ΔM [ppm]	RT [min]	# Missed Cleavages
	High	mSSTFIGNSTSIQELFK	2	1	1	CADAFUBP00001014	M1(Oxidation)	0	4.62928	2	1906.2	142.156	70.3127	0
	High	AVSVPELTQQMFDPK	2	1	1	CADAFUBP00001014		0	3.95228	2	1691.2	798.89	69.3077	0
	High	MSSTFIGNSTSIQELFKR	2	1	1	CADAFUBP00001014		0	3.71583	3	2046.39	173.867	68.6421	1
	High	AVLVDLEPGTmDAVR	2	1	1	CADAFUBP00001014	M11(Oxidation)	0	3.42179	2	1602.92	683.369	63.2635	0
	High	LAVNMVPFPR	2	2	2	CADAFUBP00008439;CADAFUBP00001014		0	3.37238	2	1144.99	1182.61	66.0499	0
	High	MNVYFNEANGDKYVPR	2	1	1	CADAFUBP00001014		0	3.30822	3	1916.91	6.08097	61.1076	1
	High	MSSTFIGNSTSIQELFK	1	1	1	CADAFUBP00001014		0	3.268	2	1888.33	-846.055	70.518	0
	High	LHFFMVGFAPLTSR	1	2	2	CADAFUBP00008439;CADAFUBP00001014		0	3.21183	3	1627.09	2605.22	72.5578	0
	High	AVLVDLEPGTMDAVR	2	1	1	CADAFUBP00001014		0	2.60264	2	1585.77	-37.0484	65.976	0
CADAFUBP00005559	pep:known scaffold:CADRE:DS499597:2275974:2277313:1 gene:CADAFUBG00005656 transcript:CADAFUBT00005656 description:"Transaldolase"	39.8022	33.02	1	9	9	12	324	35.4265	6.44287
	A4	Sequence	# PSMs	# Proteins	# Protein Groups	Protein Group Accessions	Modifications	ΔCn	XCorr	Charge	MH+ [Da]	ΔM [ppm]	RT [min]	# Missed Cleavages
	High	NLFDLTEAVQK	4	1	1	CADAFUBP00003398		0	3.75559	2	1279.21	1200.26	67.1618	0
	High	VDVPKDVDVILVAPK	2	1	1	CADAFUBP00003398		0	3.54347	3	1607.36	262.294	65.6229	1
	High	GINSSIAVYQDVTGK	2	1	1	CADAFUBP00003398		0	3.45376	2	1553.29	956.464	63.2198	0
	High	TLYFSHGFSPVFK	2	1	1	CADAFUBP00003398		0	3.45009	2	1530.05	178.926	66.7252	0
	High	RGAIDWSSR	2	1	1	CADAFUBP00003398		0	3.30093	2	1048.99	1388.46	53.1964	1
	High	EAIQDGWIPGK	2	1	1	CADAFUBP00003398		0	3.089	2	1214.95	1092.07	61.75	0
	High	SLRPENQK	1	1	1	CADAFUBP00003398		0	2.48498	2	972.273	767.111	26.723	0
CADAFUBP00001989	pep:known scaffold:CADRE:DS499595:859597:860644:-1 gene:CADAFUBG00002030 transcript:CADAFUBT00002030 description:"14-3-3 family protein ArtA, putative"	39.7144	44.44	1	8	9	12	261	29.0836	4.84326
	A4	Sequence	# PSMs	# Proteins	# Protein Groups	Protein Group Accessions	Modifications	ΔCn	XCorr	Charge	MH+ [Da]	ΔM [ppm]	RT [min]	# Missed Cleavages
	High	YYGGNQHIDAIELTcQAR	1	1	1	CADAFUBP00003900	C15(Carbamidomethyl)	0	4.6761	3	2111.51	1198.16	61.3471	0
	High	VEAVLEQINIAcNK	2	1	1	CADAFUBP00003900	C12(Carbamidomethyl)	0	4.36078	2	1602	726.679	64.368	0
	High	SLVDSDPEIAQIMEK	2	1	1	CADAFUBP00003900		0	3.82714	2	1675.14	185.991	67.1269	0
	High	EVAEWASTYPLPV	1	1	1	CADAFUBP00003900		0	3.0783	2	1461.97	168.358	70.7075	0
	High	ISAVSTYFETFPYR	3	1	1	CADAFUBP00003900		0	3.03202	2	1680.86	20.6183	69.6307	0
	High	AVFDALGSPMSNK	1	1	1	CADAFUBP00003900		0	2.80533	2	1337.19	396.667	62.891	0
	High	YSEGYPGAR	1	1	1	CADAFUBP00003900		0	2.59179	2	1000.83	1373.06	33.4652	0
CADAFUBP00000958	pep:known scaffold:CADRE:DS499594:2739275:2740690:1 gene:CADAFUBG00000981 transcript:CADAFUBT00000981 description:"Phosphoglycerate kinase"	38.6966	22.78	1	7	7	12	417	44.7338	6.7417
	A4	Sequence	# PSMs	# Proteins	# Protein Groups	Protein Group Accessions	Modifications	ΔCn	XCorr	Charge	MH+ [Da]	ΔM [ppm]	RT [min]	# Missed Cleavages
	High	AHPGHVSNILHASVNEGDTIK	2	1	1	CADAFUBP00009685		0	4.62161	3	2196.99	397.719	57.2076	0
	High	STFFTSHPTEEDKEGDDYQFR	2	1	1	CADAFUBP00009685		0	4.3393	3	2536.42	128.431	61.0116	1
	High	HASLYIKPDDYK	2	1	1	CADAFUBP00009685		0	3.37101	2	1450.07	231.88	55.7553	0
	High	VDLSQLDSNR	5	1	1	CADAFUBP00009685		0	3.3083	2	1146.13	-392.578	58.4184	0
	High	LELFGTGGVPH	2	1	1	CADAFUBP00009685		0	2.98823	2	1126.57	-20.3997	64.9115	0
	High	ESGLNPAEPGAK	2	1	1	CADAFUBP00009685		0	2.67971	2	1170.9	1128.12	33.4153	0
	High	VSHPFGDFFLSDAK	2	1	1	CADAFUBP00009685		0	2.65217	2	1567.09	210.037	67.2157	0
CADAFUBP00006826	pep:known scaffold:CADRE:DS499598:2010992:2012439:-1 gene:CADAFUBG00006954 transcript:CADAFUBT00006954 description:"G-protein comlpex beta subunit CpcB"	37.5562	22.78	1	6	6	12	316	34.9574	6.52197
	A4	Sequence	# PSMs	# Proteins	# Protein Groups	Protein Group Accessions	Modifications	ΔCn	XCorr	Charge	MH+ [Da]	ΔM [ppm]	RT [min]	# Missed Cleavages
	High	GSDEGNASTDFDISK	2	1	1	CADAFUBP00002697		0	4.47369	2	1544.22	1012.82	56.6963	0
	High	GSDEGNASTDFDISKK	2	1	1	CADAFUBP00002697		0	4.07026	2	1671.68	553.18	54.5469	1
	High	SLTTVWAEHLSDEVK	2	1	1	CADAFUBP00002697		0	3.81994	2	1715.09	131.151	66.5436	0
	High	FGHGAFQTPEEK	2	1	1	CADAFUBP00002697		0	3.39174	2	1348.23	442.572	55.3535	0
	High	FGHGAFQTPEEKR	1	1	1	CADAFUBP00002697		0	3.06429	3	1504.9	771.638	53.9187	1
	High	HGSLAFLPR	1	1	1	CADAFUBP00002697		0	2.9135	2	997.524	-34.1767	59.9148	0
CADAFUBP00003900	pep:known scaffold:CADRE:DS499596:1689717:1691335:-1 gene:CADAFUBG00003968 transcript:CADAFUBT00003968 description:"Serine hydroxymethyltransferase"	37.5131	20.38	1	7	7	11	471	51.8405	7.75244
	A4	Sequence	# PSMs	# Proteins	# Protein Groups	Protein Group Accessions	Modifications	ΔCn	XCorr	Charge	MH+ [Da]	ΔM [ppm]	RT [min]	# Missed Cleavages
	High	VAVVAGYGDVGK	2	1	1	CADAFUBP00000936		0	3.52054	2	1134.46	-138.06	57.0191	0
	High	KPVGVYVLPK	1	1	1	CADAFUBP00000936		0	3.46435	3	1100.85	1056.23	57.4965	0
	High	LLVPAINVNDSVTK	1	1	1	CADAFUBP00000936		0	3.30165	2	1484.12	854.023	64.7193	0
	High	VADISLAAFGR	2	1	1	CADAFUBP00000936		0	3.07497	2	1120.85	1099.56	65.168	0
	High	HIILLAEGR	2	1	1	CADAFUBP00000936		0	2.95821	2	1022.13	505.238	57.8694	0
	High	SVQNIKPQVDR	1	1	1	CADAFUBP00000936		0	2.70466	2	1283.85	112.125	34.3152	0
CADAFUBP00002697	pep:known scaffold:CADRE:DS499595:3039589:3041128:1 gene:CADAFUBG00002752 transcript:CADAFUBT00002752 description:"60S ribosomal protein L3"	36.1514	13.52	1	6	6	10	392	44.4167	10.1841
	A4	Sequence	# PSMs	# Proteins	# Protein Groups	Protein Group Accessions	Modifications	ΔCn	XCorr	Charge	MH+ [Da]	ΔM [ppm]	RT [min]	# Missed Cleavages
	High	TPYDNVDTVLIR	2	1	1	CADAFUBP00001206		0	3.83658	2	1407.05	933.676	63.7443	0
	High	APIKWEPVDVTPILK	3	1	1	CADAFUBP00001206		0	3.75256	3	1706.6	355.6	67.6214	1
	High	ENTEGEYSGIEHVVVDGVVQSIK	2	1	1	CADAFUBP00001206		0	3.67202	3	2490.15	773.368	70.5073	0
	High	IVTDPTPYNDK	1	1	1	CADAFUBP00001206		0	2.90581	2	1264.98	1864.5	53.1357	0
	High	mSDGLFLNTAR	1	1	1	CADAFUBP00001206	M1(Oxidation)	0	2.82398	2	1241.32	578.966	61.0408	0
	High	FAFQYAR	1	1	1	CADAFUBP00001206		0	2.47293	2	903.001	608.2	60.3882	0
CADAFUBP00006694	pep:known scaffold:CADRE:DS499598:1662575:1663609:1 gene:CADAFUBG00006822 transcript:CADAFUBT00006822 description:"Glycerol dehydrogenase (GldB), putative"	34.0976	24.92	1	5	5	9	325	36.7777	6.20166
	A4	Sequence	# PSMs	# Proteins	# Protein Groups	Protein Group Accessions	Modifications	ΔCn	XCorr	Charge	MH+ [Da]	ΔM [ppm]	RT [min]	# Missed Cleavages
	High	VNLLDGGEQTLR	2	1	1	CADAFUBP00001871		0	3.45738	2	1315.3	458.709	61.7539	0
	High	IITSTGALSLK	1	1	1	CADAFUBP00001871		0	3.40759	2	1106.02	2125.88	60.4044	0
	High	GTGAFVDEHTVK	2	1	1	CADAFUBP00001871		0	3.34221	2	1260.87	199.86	52.6904	0
	High	AKDTSVEGLTK	1	1	1	CADAFUBP00001871		0	2.95856	2	1149.94	1148.77	32.7976	1
	High	AEEEAVAAVEYIK	1	1	1	CADAFUBP00001871		0	2.883	2	1422.04	227.443	62.7797	0
	High	VGTFPFSANSR	1	1	1	CADAFUBP00001871		0	2.51398	2	1182.54	-46.5504	61.5242	0
CADAFUBP00001206	pep:known scaffold:CADRE:DS499594:3450426:3452021:1 gene:CADAFUBG00001232 transcript:CADAFUBT00001232 description:"Isocitrate dehydrogenase, NAD-dependent"	33.4588	20.52	1	6	6	10	385	41.7008	8.51416
	A4	Sequence	# PSMs	# Proteins	# Protein Groups	Protein Group Accessions	Modifications	ΔCn	XCorr	Charge	MH+ [Da]	ΔM [ppm]	RT [min]	# Missed Cleavages
	High	HETGSIDKFSYGVADR	3	1	1	CADAFUBP00006821		0	4.74228	3	1782.78	525.281	57.363	1
	High	GDWNGAGLHTNVSTAATR	2	1	1	CADAFUBP00006821		0	4.56211	2	1827.95	40.6062	57.6476	0
	High	HNEHIAVYGEGNEER	5	1	1	CADAFUBP00006821		0	4.37271	3	1754.48	396.168	49.9085	0
	High	GGFPGAQGPYYcGVGTGK	2	1	1	CADAFUBP00006821	C12(Carbamidomethyl)	0	3.45545	2	1772.94	77.8277	61.192	0
	High	VAEEFGVK	2	1	1	CADAFUBP00006821		0	2.6846	2	880.894	2760.68	53.6723	0
	High	DIVEAHYR	1	1	1	CADAFUBP00006821		0	2.59415	2	1002.91	411.218	50.5682	0
CADAFUBP00005164	pep:known scaffold:CADRE:DS499597:1057484:1059378:-1 gene:CADAFUBG00005255 transcript:CADAFUBT00005255 description:"Citrate synthase"	33.0421	12.45	1	5	5	9	474	52.0791	8.57275
	A4	Sequence	# PSMs	# Proteins	# Protein Groups	Protein Group Accessions	Modifications	ΔCn	XCorr	Charge	MH+ [Da]	ΔM [ppm]	RT [min]	# Missed Cleavages
	High	FSPNPQNPVIVSAGWDK	3	1	1	CADAFUBP00006826		0	4.16872	3	1856.42	263.811	64.6756	0
	High	DGTTMLWDLNESK	1	1	1	CADAFUBP00006826		0	3.17503	2	1511.04	892.247	66.4737	0
	High	LWELATGETTR	2	1	1	CADAFUBP00006826		0	3.13602	2	1277.72	832.608	62.4571	0
	High	VDELKPEFIEK	2	1	1	CADAFUBP00006826		0	3.03232	2	1349.13	1786.8	59.6642	0
	High	DKTLIIWNLTR	2	1	1	CADAFUBP00006826		0	3.01364	2	1373.21	305.05	67.85	1
	High	DEQAYGYPK	2	1	1	CADAFUBP00006826		0	2.91395	2	1072.96	2310.88	50.8543	0
CADAFUBP00009270	pep:known scaffold:CADRE:DS499602:699970:702825:1 gene:CADAFUBG00009441 transcript:CADAFUBT00009441 description:"Acetylglutamate kinase, putative"	32.0771	6.73	1	5	5	10	906	99.3845	8.14795
	A4	Sequence	# PSMs	# Proteins	# Protein Groups	Protein Group Accessions	Modifications	ΔCn	XCorr	Charge	MH+ [Da]	ΔM [ppm]	RT [min]	# Missed Cleavages
	High	GNDVIAQAQSGTGK	4	1	1	CADAFUBP00004010		0	4.55629	2	1346.09	313.589	51.1087	0
	High	ALQEGPQVVVGTPGR	2	1	1	CADAFUBP00004010		0	3.29521	2	1509.22	927.565	58.2002	0
	High	QFYIAVEKEEWK	1	1	1	CADAFUBP00004010		0	2.97714	2	1569.82	14.4738	64.0482	1
	High	GcQALILAPTR	1	1	1	CADAFUBP00004010	C2(Carbamidomethyl)	0	2.53965	2	1202.3	2202.17	59.6968	0
	High	GVYAYGFERPSAIQQR	1	1	1	CADAFUBP00004010		0	2.48409	2	1842.26	178.308	60.924	0
CADAFUBP00002086	pep:known scaffold:CADRE:DS499595:1176916:1178651:-1 gene:CADAFUBG00002131 transcript:CADAFUBT00002131 description:"Argininosuccinate synthase"	30.173	14.9	1	5	5	9	416	46.1043	5.47803
	A4	Sequence	# PSMs	# Proteins	# Protein Groups	Protein Group Accessions	Modifications	ΔCn	XCorr	Charge	MH+ [Da]	ΔM [ppm]	RT [min]	# Missed Cleavages
	High	SYVVGDAPSQADVVTFK	2	1	1	CADAFUBP00001042		0	4.62534	2	1783.88	553.178	63.3617	0
	High	AYTAYGPESTELPTNPK	2	1	1	CADAFUBP00001042		0	4.01671	2	1839.2	175.045	59.9386	0
	High	IEEDEDHVQSTDIAAmQK	1	1	1	CADAFUBP00001042	M16(Oxidation)	0	3.72978	3	2075.35	207.621	53.9638	0
	High	HIASFEPEFASLPGDASK	1	1	1	CADAFUBP00001042		0	3.49362	3	1903.18	136.555	64.8037	0
	High	AIEIDGLVWGAYK	1	1	1	CADAFUBP00001042		0	2.5853	2	1435.38	426.619	70.8643	0
CADAFUBP00007076	pep:known scaffold:CADRE:DS499599:135646:136616:1 gene:CADAFUBG00007208 transcript:CADAFUBT00007208 description:"14-3-3 family protein"	29.9328	28.78	1	4	5	8	271	30.085	4.83057
	A4	Sequence	# PSMs	# Proteins	# Protein Groups	Protein Group Accessions	Modifications	ΔCn	XCorr	Charge	MH+ [Da]	ΔM [ppm]	RT [min]	# Missed Cleavages
	High	VATDAVDLFLTANTIAR	4	1	1	CADAFUBP00002086		0	4.0232	2	1792.06	612.299	72.2189	0
	High	LLYNGLYFSPER	2	1	1	CADAFUBP00002086		0	3.46093	2	1472.06	203.05	66.8465	0
	High	FELAFYALQPDIK	1	1	1	CADAFUBP00002086		0	3.429	2	1556.11	827.002	72.4734	0
	High	DQFVTFNYSK	1	1	1	CADAFUBP00002086		0	3.05787	2	1248.72	104.277	62.3661	0
	High	NDLLSYAAEK	1	1	1	CADAFUBP00002086		0	2.51841	2	1123.95	342.238	60.8788	0
CADAFUBP00009043	pep:known scaffold:CADRE:DS499602:54665:56105:-1 gene:CADAFUBG00009209 transcript:CADAFUBT00009209 description:"Malate dehydrogenase, NAD-dependent"	29.8689	23.64	1	5	5	8	330	34.7885	7.23975
	A4	Sequence	# PSMs	# Proteins	# Protein Groups	Protein Group Accessions	Modifications	ΔCn	XCorr	Charge	MH+ [Da]	ΔM [ppm]	RT [min]	# Missed Cleavages
	High	KSGVIVGDDVLR	3	1	1	CADAFUBP00003672		0	4.43338	3	1258.22	401.792	57.8856	1
	High	RVQVALEDFNTAGQL	2	1	1	CADAFUBP00003672		0	3.81425	2	1661.07	125.967	66.0643	1
	High	ASIAGSIAAAHYIR	1	1	1	CADAFUBP00003672		0	2.91394	2	1401.04	195.982	61.9748	0
	High	SGVIVGDDVLR	2	1	1	CADAFUBP00003672		0	2.54077	2	1130.06	392.251	60.8533	0
	High	VQVALEDFNTAGQL	1	1	1	CADAFUBP00003672		0	2.49836	2	1508.19	2272.94	67.9639	0
CADAFUBP00004010	pep:known scaffold:CADRE:DS499596:1958996:1960532:1 gene:CADAFUBG00004082 transcript:CADAFUBT00004082 description:"Eukaryotic translation initiation factor 4, putative"	29.8304	16.75	1	5	5	9	406	45.7494	5.18604
	A4	Sequence	# PSMs	# Proteins	# Protein Groups	Protein Group Accessions	Modifications	ΔCn	XCorr	Charge	MH+ [Da]	ΔM [ppm]	RT [min]	# Missed Cleavages
	High	VIGEVTLDQAYGGAR	2	1	1	CADAFUBP00005164		0	4.22335	2	1551.06	1454.93	62.0227	0
	High	SLKETFADKLPGEIEK	2	1	1	CADAFUBP00005164		0	4.07433	3	1808.19	1783.3	61.7345	2
	High	cLVWEGSVLDSEEGIR	1	1	1	CADAFUBP00005164	C1(Carbamidomethyl)	0	4.00842	2	1849.25	200.646	67.8207	0
	High	ALGVLPQLIIDR	2	1	1	CADAFUBP00005164		0	3.6256	3	1309.13	1009	70.3075	0
	High	ETFADKLPGEIEK	2	1	1	CADAFUBP00005164		0	3.32047	2	1477.79	698.64	60.9367	1
CADAFUBP00003672	pep:known scaffold:CADRE:DS499596:999674:1000951:1 gene:CADAFUBG00003737 transcript:CADAFUBT00003737 description:"Fructose-bisphosphate aldolase, class II"	29.5947	11.39	1	5	5	9	360	39.7659	5.84619
	A4	Sequence	# PSMs	# Proteins	# Protein Groups	Protein Group Accessions	Modifications	ΔCn	XCorr	Charge	MH+ [Da]	ΔM [ppm]	RT [min]	# Missed Cleavages
	High	AAGATVIATTSSDTK	2	1	1	CADAFUBP00006359		0	4.59407	2	1393.92	148.776	51.1868	0
	High	STNSGLGGVLDGTLR	2	1	1	CADAFUBP00006359		0	3.94299	2	1447.11	244.485	64.8155	0
	High	VVTLFNQLHQYGPVDTR	1	1	1	CADAFUBP00006359		0	3.52856	3	1988.57	767.569	65.9718	0
	High	QYGVFNENGLVR	2	1	1	CADAFUBP00006359		0	2.92649	2	1397.17	1047.47	62.9333	0
	High	ELGADHVINYK	1	1	1	CADAFUBP00006359		0.0194	2.53366	2	1259.29	517.599	56.3813	0
CADAFUBP00003510	pep:known scaffold:CADRE:DS499596:527796:528760:-1 gene:CADAFUBG00003575 transcript:CADAFUBT00003575 description:"40S ribosomal protein S0"	28.6588	11.45	1	3	3	9	297	32.1022	4.90674
	A4	Sequence	# PSMs	# Proteins	# Protein Groups	Protein Group Accessions	Modifications	ΔCn	XCorr	Charge	MH+ [Da]	ΔM [ppm]	RT [min]	# Missed Cleavages
	High	SIQLSDADYEAVNNVAK	2	1	1	CADAFUBP00006694		0	4.82529	2	1838.24	733.009	63.0518	0
	High	HDILPEAYSPLGSQNQVPTTGER	2	1	1	CADAFUBP00006694		0	4.56277	3	2509.84	240.409	63.5599	0
	High	VSENPTLNEIAK	2	1	1	CADAFUBP00006694		0	3.56135	2	1315.2	388.491	57.5888	0
	High	IPAVGFGTFASEGAK	2	1	1	CADAFUBP00006694		0	2.98921	2	1452.13	261.678	65.342	0
	High	DTFGYDVWPEETAK	1	1	1	CADAFUBP00006694		0	2.8545	2	1657.21	-321.101	66.4062	0
CADAFUBP00006359	pep:known scaffold:CADRE:DS499598:685529:686753:1 gene:CADAFUBG00006484 transcript:CADAFUBT00006484 description:"Zinc-containing alcohol dehydrogenase, putative"	28.1803	20.47	1	4	5	8	342	36.8471	7.44482
	A4	Sequence	# PSMs	# Proteins	# Protein Groups	Protein Group Accessions	Modifications	ΔCn	XCorr	Charge	MH+ [Da]	ΔM [ppm]	RT [min]	# Missed Cleavages
	High	ADNVPIEWEQVDVSGVDTGNK	1	1	1	CADAFUBP00007037		0	4.90835	2	2272.35	123.722	66.0079	0
	High	TRHENVDLcIIR	1	1	1	CADAFUBP00007037	C9(Carbamidomethyl)	0	3.83876	3	1528.12	1524.96	57.9266	1
	High	GKDQANPSAMILSGSMLLR	1	1	1	CADAFUBP00007037		0	3.43344	3	1990.72	850.207	69.7229	1
	High	FAFGFALANNR	2	1	1	CADAFUBP00007037		0	2.78257	2	1228.44	658.743	68.2819	0
	High	HSEELFK	1	1	1	CADAFUBP00007037		0	2.57492	2	889.338	-116.863	46.7466	0
CADAFUBP00000936	pep:known scaffold:CADRE:DS499594:2683308:2684868:-1 gene:CADAFUBG00000959 transcript:CADAFUBT00000959 description:"Adenosylhomocysteinase"	27.5626	15.02	1	6	6	9	446	48.4589	6.21436
	A4	Sequence	# PSMs	# Proteins	# Protein Groups	Protein Group Accessions	Modifications	ΔCn	XCorr	Charge	MH+ [Da]	ΔM [ppm]	RT [min]	# Missed Cleavages
	High	EDKTEEEPTPAAEEKPEEAKPAPTES	2	1	1	CADAFUBP00007076		0	4.98551	3	2840.1	280.154	52.3987	1
	High	DNLTLWTSSDGNEAEGAAAK	2	1	1	CADAFUBP00007076		0	4.98243	2	2050.22	137.543	63.0697	0
	High	IISSIEQKEESK	2	1	1	CADAFUBP00007076		0	2.89668	2	1393.38	1894.61	49.5289	1
	High	GSEQHVAIIR	1	1	1	CADAFUBP00007076		0	2.87182	2	1109.21	-357.212	48.8788	0
	High	DSTLIMQLLR	1	2	2	CADAFUBP00001989;CADAFUBP00007076		0	2.53925	2	1189.85	157.853	72.3256	0
CADAFUBP00001440	pep:known scaffold:CADRE:DS499594:4137371:4138590:-1 gene:CADAFUBG00001474 transcript:CADAFUBT00001474 description:"Mitochondrial phosphate carrier protein (Mir1), putative"	27.5406	13.93	1	3	3	7	323	33.8276	9.33447
	A4	Sequence	# PSMs	# Proteins	# Protein Groups	Protein Group Accessions	Modifications	ΔCn	XCorr	Charge	MH+ [Da]	ΔM [ppm]	RT [min]	# Missed Cleavages
	High	AIVVINPGNPTGASLSPEDIK	1	1	1	CADAFUBP00007180		0	3.82193	3	2092.84	342.121	65.7947	0
	High	SVLDIAAEEK	2	1	1	CADAFUBP00007180		0	3.20253	2	1075.89	1224.7	60.0168	0
	High	TTFLAPGTDWVER	2	1	1	CADAFUBP00007180		0	2.94863	2	1493.03	193.083	66.1529	0
	High	AWGTDVEAIR	1	1	1	CADAFUBP00007180		0	2.69735	2	1119.77	1973.41	60.951	0
	High	SSFGYNQDVIDR	2	1	1	CADAFUBP00007180		0	2.6405	2	1401.88	878.833	59.5231	0
CADAFUBP00001042	pep:known scaffold:CADRE:DS499594:3014873:3015980:1 gene:CADAFUBG00001067 transcript:CADAFUBT00001067 description:"Eukaryotic translation elongation factor 1 subunit Eef1-beta, putative"	26.6793	36.56	1	5	5	7	227	25.2295	4.55127
	A4	Sequence	# PSMs	# Proteins	# Protein Groups	Protein Group Accessions	Modifications	ΔCn	XCorr	Charge	MH+ [Da]	ΔM [ppm]	RT [min]	# Missed Cleavages
	High	ASQGQSGIVEPTYIYLR	2	1	1	CADAFUBP00009043		0	4.44474	3	1883.63	878.701	65.5465	0
	High	AINILQGVTEQEK	2	1	1	CADAFUBP00009043		0	4.14468	2	1443.27	337.948	64.5077	0
	High	NALTGTDIVVIPAGIPR	2	1	1	CADAFUBP00009043		0	3.91809	2	1708.93	1139.67	68.4267	0
	High	AETFTQEYSGQK	1	1	1	CADAFUBP00009043		0	3.76086	2	1388.84	149.221	55.2616	0
	High	AAVLGASGGIGQPLSLLLK	1	1	1	CADAFUBP00009043		0	3.2634	3	1765.92	488.799	73.4166	0
CADAFUBP00009570	pep:known scaffold:CADRE:DS499603:96126:97928:1 gene:CADAFUBG00009745 transcript:CADAFUBT00009745 description:"Succinyl-CoA synthetase beta subunit, putative"	26.5589	13.74	1	4	4	8	444	47.9867	5.70654
	A4	Sequence	# PSMs	# Proteins	# Protein Groups	Protein Group Accessions	Modifications	ΔCn	XCorr	Charge	MH+ [Da]	ΔM [ppm]	RT [min]	# Missed Cleavages
	High	ENDENLTWFFDK	2	1	1	CADAFUBP00009270		0	3.66223	2	1559.81	1364.56	70.3964	0
	High	STVVQLLSNIGSK	2	1	1	CADAFUBP00009270		0	3.63881	2	1346.12	258.985	69.0483	0
	High	ELFTDSGAGTLIR	2	1	1	CADAFUBP00009270		0	3.35947	2	1381.96	1621.77	64.5419	0
	High	GFGASGASVEQK	2	1	1	CADAFUBP00009270		0	3.2248	2	1139.86	2022.63	48.4173	0
	High	TSLSEFEDLEK	2	1	1	CADAFUBP00009270		0	2.9029	2	1297.8	140.643	63.9835	0
CADAFUBP00005353	pep:known scaffold:CADRE:DS499597:1669489:1670938:1 gene:CADAFUBG00005448 transcript:CADAFUBT00005448 description:"RNP domain protein"	25.1062	15.06	1	3	3	6	352	37.116	9.15869
	A4	Sequence	# PSMs	# Proteins	# Protein Groups	Protein Group Accessions	Modifications	ΔCn	XCorr	Charge	MH+ [Da]	ΔM [ppm]	RT [min]	# Missed Cleavages
	High	AADSAAFIPVPYEIR	1	1	1	CADAFUBP00000859		0	3.52636	2	1620.95	681.061	68.1603	0
	High	ATNIFTDIEALER	1	1	1	CADAFUBP00000859		0	3.52235	2	1493.26	334.467	73.1027	0
	High	SEDGTEVEIR	1	1	1	CADAFUBP00000859		0	3.10959	2	1136.11	1393.37	50.6115	0
	High	AYISAPVGVTAER	2	1	1	CADAFUBP00000859		0	2.86481	2	1333.99	209.465	59.6216	0
CADAFUBP00001347	pep:known scaffold:CADRE:DS499594:3862023:3863710:-1 gene:CADAFUBG00001379 transcript:CADAFUBT00001379 description:"Mitochondrial processing peptidase beta subunit, putative"	24.9488	8.56	1	4	4	9	479	53.2372	6.30322
	A4	Sequence	# PSMs	# Proteins	# Protein Groups	Protein Group Accessions	Modifications	ΔCn	XCorr	Charge	MH+ [Da]	ΔM [ppm]	RT [min]	# Missed Cleavages
	High	AVLVDLEPGTmDAIR	2	1	1	CADAFUBP00008439	M11(Oxidation)	0	3.68335	2	1616.07	146.325	64.4312	0
	High	LAVNMVPFPR	2	2	2	CADAFUBP00008439;CADAFUBP00001014		0	3.37238	2	1144.99	1182.61	66.0499	0
	High	LHFFMVGFAPLTSR	1	2	2	CADAFUBP00008439;CADAFUBP00001014		0	3.21183	3	1627.09	2605.22	72.5578	0
	High	MNVYFNEVGNSK	1	1	1	CADAFUBP00008439		0	2.64191	2	1400.14	-1074.64	58.35	0
CADAFUBP00001871	pep:known scaffold:CADRE:DS499595:513733:515533:-1 gene:CADAFUBG00001912 transcript:CADAFUBT00001912 description:"Dihydrolipoyl dehydrogenase"	24.1882	13.65	1	6	6	8	513	54.9366	8.17725
	A4	Sequence	# PSMs	# Proteins	# Protein Groups	Protein Group Accessions	Modifications	ΔCn	XCorr	Charge	MH+ [Da]	ΔM [ppm]	RT [min]	# Missed Cleavages
	High	AVDILADILQNSK	3	1	1	CADAFUBP00001347		0	3.15428	2	1400.09	218.951	72.6801	0
	High	RLSPEDVER	2	1	1	CADAFUBP00001347		0	2.69149	2	1100.45	-106.505	50.1081	1
	High	AmGNSPYLGSR	3	1	1	CADAFUBP00001347	M2(Oxidation)	0	2.67198	2	1169.68	971.375	47.4638	0
	High	SFNNDVPK	1	1	1	CADAFUBP00001347		0	2.52225	2	920.468	22.3362	49.7922	0
CADAFUBP00005195	pep:known scaffold:CADRE:DS499597:1184296:1186052:1 gene:CADAFUBG00005286 transcript:CADAFUBT00005286 description:"D-3-phosphoglycerate dehydrogenase"	23.7559	12.29	1	4	4	7	472	51.4515	6.43018
	A4	Sequence	# PSMs	# Proteins	# Protein Groups	Protein Group Accessions	Modifications	ΔCn	XCorr	Charge	MH+ [Da]	ΔM [ppm]	RT [min]	# Missed Cleavages
	High	VGGASEVEVGEK	2	1	1	CADAFUBP00002458		0	3.29538	2	1161.53	822.538	47.926	0
	High	NVLIESPYGSPK	1	1	1	CADAFUBP00002458		0	3.00187	2	1306.44	2109.03	60.2353	0
	High	AAVEEGILPGGGTALLK	1	1	1	CADAFUBP00002458		0	2.81144	2	1596.13	142.504	65.9267	0
	High	VVDALNATR	1	1	1	CADAFUBP00002458		0	2.67338	2	958.99	477.714	51.0906	0
CADAFUBP00009660	pep:known scaffold:CADRE:DS499603:347261:348516:1 gene:CADAFUBG00009836 transcript:CADAFUBT00009836 description:"Sterol 24-c-methyltransferase, putative"	23.6813	12.2	1	4	4	7	377	42.5439	6.43018
	A4	Sequence	# PSMs	# Proteins	# Protein Groups	Protein Group Accessions	Modifications	ΔCn	XCorr	Charge	MH+ [Da]	ΔM [ppm]	RT [min]	# Missed Cleavages
	High	SIFVDLDPSPIDEIR	2	1	1	CADAFUBP00003002		0	2.86688	2	1716.05	96.6997	70.6977	0
	High	VPDSELAPVDR	1	1	1	CADAFUBP00003002		0	2.85935	2	1197.27	-287.971	55.5445	0
	High	LGINYQKPVR	1	1	1	CADAFUBP00003002		0	2.58798	2	1188.08	326.065	55.266	0
	High	LEFSIYPSPR	1	1	1	CADAFUBP00003002		0	2.5493	2	1210.82	1806.32	65.0812	0
CADAFUBP00009338	pep:known scaffold:CADRE:DS499602:909897:911446:1 gene:CADAFUBG00009511 transcript:CADAFUBT00009511 description:"Glucokinase GlkA, putative"	23.6064	9.94	1	3	4	7	493	54.4198	5.50342
	A4	Sequence	# PSMs	# Proteins	# Protein Groups	Protein Group Accessions	Modifications	ΔCn	XCorr	Charge	MH+ [Da]	ΔM [ppm]	RT [min]	# Missed Cleavages
	High	ALEQEIEALQGSTTR	1	1	1	CADAFUBP00005050		0	4.00665	2	1647.15	796.934	65.7259	0
	High	LTVIDTPGFGDYVNNR	1	1	1	CADAFUBP00005050		0	3.84134	3	1781.44	310.512	65.899	0
	High	TTFINTLFSTTIK	2	1	1	CADAFUBP00005050		0	3.19262	2	1486.89	50.2518	72.6279	0
	High	SLMAAMPFAVIGSEK	1	1	1	CADAFUBP00005050		0	2.57222	2	1552.94	737.176	70.7915	0
CADAFUBP00007180	pep:known scaffold:CADRE:DS499599:431068:432619:1 gene:CADAFUBG00007313 transcript:CADAFUBT00007313 description:"Alanine aminotransferase, putative"	23.3687	13.17	1	5	5	8	501	55.1004	5.96045
	A4	Sequence	# PSMs	# Proteins	# Protein Groups	Protein Group Accessions	Modifications	ΔCn	XCorr	Charge	MH+ [Da]	ΔM [ppm]	RT [min]	# Missed Cleavages
	High	KVNEILGDHNVDK	2	1	1	CADAFUBP00005195		0	3.88561	3	1481.74	650.651	52.277	1
	High	YVNEGTTLGAVNFPEVTLR	2	1	1	CADAFUBP00005195		0	3.64939	3	2081.17	527.417	68.8695	0
	High	VLLLENVNQTGR	1	1	1	CADAFUBP00005195		0	3.17785	2	1355.76	-1.97608	61.7667	0
	High	DILTGQGYQVEFLK	2	1	1	CADAFUBP00005195		0	3.17729	2	1610.72	-76.9581	68.0789	0
CADAFUBP00009316	pep:known scaffold:CADRE:DS499602:834427:836481:1 gene:CADAFUBG00009489 transcript:CADAFUBT00009489 description:"Fumarate hydratase, putative"	22.9504	9.28	1	4	4	6	582	63.1195	8.96826
	A4	Sequence	# PSMs	# Proteins	# Protein Groups	Protein Group Accessions	Modifications	ΔCn	XCorr	Charge	MH+ [Da]	ΔM [ppm]	RT [min]	# Missed Cleavages
	High	ADEAEKWNAALLR	2	1	1	CADAFUBP00005710		0	3.84993	3	1488.08	884.883	62.3464	1
	High	RAGDVLNLTSNPTR	1	1	1	CADAFUBP00005710		0	3.65365	2	1514.89	716.003	58.1228	1
	High	FAVETAITDVINAQR	1	1	1	CADAFUBP00005710		0	3.56696	3	1648.64	465.33	71.6939	0
	High	VVVTDNLYNSSVEALNR	1	1	1	CADAFUBP00005710		0	3.40901	3	1898.11	2709.05	65.2605	0
CADAFUBP00000491	pep:known scaffold:CADRE:DS499594:1389233:1390568:-1 gene:CADAFUBG00000499 transcript:CADAFUBT00000499 description:"Alcohol dehydrogenase, zinc-containing, putative"	22.3638	12.36	1	3	3	6	348	37.8294	6.63916
	A4	Sequence	# PSMs	# Proteins	# Protein Groups	Protein Group Accessions	Modifications	ΔCn	XCorr	Charge	MH+ [Da]	ΔM [ppm]	RT [min]	# Missed Cleavages
	High	LVITQTISGTGALR	2	1	1	CADAFUBP00006570		0	4.36447	2	1430.01	117.515	63.2776	0
	High	AAAELAYGSDSAVIKEDR	1	1	1	CADAFUBP00006570		0	4.34073	3	1866.83	484.993	58.7116	1
	High	IGGAFLQR	2	1	1	CADAFUBP00006570		0	3.09683	2	861.921	494.731	57.7698	0
	High	LDKEYAGITGIPSFTK	1	1	1	CADAFUBP00006570		0	3.07722	3	1739.81	-61.6141	64.589	1
CADAFUBP00006570	pep:known scaffold:CADRE:DS499598:1290586:1292213:-1 gene:CADAFUBG00006698 transcript:CADAFUBT00006698 description:"Aspartate aminotransferase, putative"	20.7646	12.81	1	4	4	6	437	47.8626	8.86572
	A4	Sequence	# PSMs	# Proteins	# Protein Groups	Protein Group Accessions	Modifications	ΔCn	XCorr	Charge	MH+ [Da]	ΔM [ppm]	RT [min]	# Missed Cleavages
	High	YLAQGGTAVGTGLNTFK	2	1	1	CADAFUBP00009316		0	4.7011	2	1698.2	185.461	62.546	0
	High	HLVEGLEANEPR	1	1	1	CADAFUBP00009316		0	3.61039	2	1364.24	396.435	55.6342	0
	High	SLTNFDINQPQDR	2	1	1	CADAFUBP00009316		0	3.55928	2	1547.34	-258.681	61.0488	0
	High	GFAEGIAEEVTK	1	1	1	CADAFUBP00009316		0	3.04562	2	1251.8	941.519	63.2283	0
CADAFUBP00007037	pep:known scaffold:CADRE:DS499599:28094:29641:1 gene:CADAFUBG00007169 transcript:CADAFUBT00007169 description:"NAD(+)-isocitrate dehydrogenase subunit I"	20.0878	15.38	1	5	5	6	455	49.7135	8.14795
	A4	Sequence	# PSMs	# Proteins	# Protein Groups	Protein Group Accessions	Modifications	ΔCn	XCorr	Charge	MH+ [Da]	ΔM [ppm]	RT [min]	# Missed Cleavages
	High	QFDFSAEQIQSGVK	2	1	1	CADAFUBP00009338		0	4.51693	2	1585.96	1381.13	63.5303	0
	High	DGSGVGAALIALVASR	2	1	1	CADAFUBP00009338		0	3.23181	2	1457.12	213.057	74.6991	0
	High	DLFLFLAR	2	1	1	CADAFUBP00009338		0	2.95877	2	997.295	2730.21	73.3952	0
	High	LQTIEHADYEK	1	1	1	CADAFUBP00009338		0.0922	2.55813	2	1349.29	1947.12	59.7011	0
CADAFUBP00008439	pep:known scaffold:CADRE:DS499601:71681:73399:1 gene:CADAFUBG00008593 transcript:CADAFUBT00008593 description:"Tubulin beta subunit"	19.3235	11.38	1	2	4	6	448	49.8598	4.98291
	A4	Sequence	# PSMs	# Proteins	# Protein Groups	Protein Group Accessions	Modifications	ΔCn	XCorr	Charge	MH+ [Da]	ΔM [ppm]	RT [min]	# Missed Cleavages
	High	LNGGNPANFLDVGGGATPAAIK	1	1	1	CADAFUBP00009570		0	3.94966	2	2055.2	550.979	66.7951	0
	High	IFSIEDLQSAAEK	2	1	1	CADAFUBP00009570		0	3.77954	2	1453.04	1578.73	67.0742	0
	High	GEVAHSAEEAEAVAK	3	1	1	CADAFUBP00009570		0	3.57014	3	1499.39	1112.06	53.7197	0
	High	SAFELITSDPK	2	1	1	CADAFUBP00009570		0	2.80612	2	1207.53	-72.4988	63.0226	0
CADAFUBP00005849	pep:known scaffold:CADRE:DS499597:3061002:3062079:1 gene:CADAFUBG00005957 transcript:CADAFUBT00005957 description:"Ran-specific GTPase-activating protein 1, putative"	19.3061	18.22	1	3	3	5	247	27.6266	4.98291
	A4	Sequence	# PSMs	# Proteins	# Protein Groups	Protein Group Accessions	Modifications	ΔCn	XCorr	Charge	MH+ [Da]	ΔM [ppm]	RT [min]	# Missed Cleavages
	High	HWDNKPAEDETEETR	2	1	1	CADAFUBP00009660		0	4.73439	3	1858.92	1135.4	33.0149	0
	High	VLDVGcGVGGPAR	1	1	1	CADAFUBP00009660	C6(Carbamidomethyl)	0	3.47755	2	1258.73	1662.39	56.9978	0
	High	VSEGLTAFK	1	1	1	CADAFUBP00009660		0	3.06247	2	952.036	548.028	57.9655	0
	High	RAEYATLTR	3	1	1	CADAFUBP00009660		0	2.9399	2	1080.37	-195.503	48.0643	1
CADAFUBP00009183	pep:known scaffold:CADRE:DS499602:463928:464705:1 gene:CADAFUBG00009351 transcript:CADAFUBT00009351 description:"Nascent polypeptide-associated complex (NAC) subunit, putative"	18.8538	21.08	1	3	3	5	204	21.959	4.94482
	A4	Sequence	# PSMs	# Proteins	# Protein Groups	Protein Group Accessions	Modifications	ΔCn	XCorr	Charge	MH+ [Da]	ΔM [ppm]	RT [min]	# Missed Cleavages
	High	QEGYEYNDPITDFIK	2	1	1	CADAFUBP00003703		0	3.59927	2	1832.36	285.866	69.2854	0
	High	LFNNPLGQLQNR	2	1	1	CADAFUBP00003703		0	3.50648	2	1414.27	361.244	64.9758	0
	High	ITQLLQDESVVANLR	1	1	1	CADAFUBP00003703		0	3.13593	2	1699.12	107.892	67.0014	0
CADAFUBP00006405	pep:known scaffold:CADRE:DS499598:806742:807829:-1 gene:CADAFUBG00006530 transcript:CADAFUBT00006530 description:"Short chain dehydrogenase, putative"	18.8305	11.85	1	2	2	5	287	30.9087	5.38916
	A4	Sequence	# PSMs	# Proteins	# Protein Groups	Protein Group Accessions	Modifications	ΔCn	XCorr	Charge	MH+ [Da]	ΔM [ppm]	RT [min]	# Missed Cleavages
	High	KEEEEDDGEEVDETGLEAK	2	1	1	CADAFUBP00009183		0	4.60953	3	2151.33	195.267	54.9368	1
	High	NILFVINQPDVYR	2	1	1	CADAFUBP00009183		0	3.60666	2	1591.99	708.213	69.1893	0
	High	VEELPDEEVPK	1	1	1	CADAFUBP00009183		0	2.52687	2	1284	279.248	57.8428	0
CADAFUBP00005710	pep:known scaffold:CADRE:DS499597:2655113:2656450:1 gene:CADAFUBG00005817 transcript:CADAFUBT00005817 description:"UDP-glucose 4-epimerase"	18.2838	15.9	1	4	4	5	371	40.5976	6.25244
	A4	Sequence	# PSMs	# Proteins	# Protein Groups	Protein Group Accessions	Modifications	ΔCn	XCorr	Charge	MH+ [Da]	ΔM [ppm]	RT [min]	# Missed Cleavages
	High	TRPDGVNVINIGK	3	1	1	CADAFUBP00003510		0	3.87038	3	1384.64	1345.29	58.4148	0
	High	FASHTGATAIAGR	4	1	1	CADAFUBP00003510		0	3.47801	2	1260.02	297.456	47.718	0
	High	LIIVTDPR	2	1	1	CADAFUBP00003510		0	2.66326	2	928.124	1677.79	58.4264	0
CADAFUBP00000564	pep:known scaffold:CADRE:DS499594:1625348:1626533:-1 gene:CADAFUBG00000576 transcript:CADAFUBT00000576 description:"Mitochondrial ADP,ATP carrier protein (Ant), putative"	18.0869	12.01	1	3	3	6	308	33.3004	9.96436
	A4	Sequence	# PSMs	# Proteins	# Protein Groups	Protein Group Accessions	Modifications	ΔCn	XCorr	Charge	MH+ [Da]	ΔM [ppm]	RT [min]	# Missed Cleavages
	High	FPAAIDYLDTGK	2	1	1	CADAFUBP00000491		0	4.04721	2	1313.3	2005.49	65.7349	0
	High	NLGAGDEYVALSR	3	1	1	CADAFUBP00000491		0	3.90304	2	1364.36	-233.028	60.6357	0
	High	YEKPEVHSVVQVPLPTLR	1	1	1	CADAFUBP00000491		0	3.47791	3	2091.35	92.5646	64.4567	0
CADAFUBP00005415	pep:known scaffold:CADRE:DS499597:1842555:1844067:1 gene:CADAFUBG00005511 transcript:CADAFUBT00005511 description:"Squalene monooxygenase Erg1"	17.9014	8.52	1	3	3	6	481	52.6486	8.67529
	A4	Sequence	# PSMs	# Proteins	# Protein Groups	Protein Group Accessions	Modifications	ΔCn	XCorr	Charge	MH+ [Da]	ΔM [ppm]	RT [min]	# Missed Cleavages
	High	GFGPSVLGIVVYR	2	1	1	CADAFUBP00000564		0	3.49799	2	1365.53	1286.42	71.0669	0
	High	TLASDGIAGLYR	2	1	1	CADAFUBP00000564		0	3.34532	2	1238.84	1764.51	63.4675	0
	High	YFPTQALNFAFR	2	1	1	CADAFUBP00000564		0	2.65003	2	1474.69	-41.2793	71.4725	0
CADAFUBP00007143	pep:known scaffold:CADRE:DS499599:324591:325861:1 gene:CADAFUBG00007276 transcript:CADAFUBT00007276 description:"Isocitrate dehydrogenase LysB"	17.7421	9.76	1	3	3	6	369	39.3187	7.28369
	A4	Sequence	# PSMs	# Proteins	# Protein Groups	Protein Group Accessions	Modifications	ΔCn	XCorr	Charge	MH+ [Da]	ΔM [ppm]	RT [min]	# Missed Cleavages
	High	SHVGFDSITSQIER	1	1	1	CADAFUBP00000810		0	3.59516	3	1576.34	355.522	62.6336	0
	High	STTEIQTVSHIIEENGVR	1	1	1	CADAFUBP00000810		0	3.12723	3	2012.22	-398.164	66.6005	0
	High	LSDVVNVVPVIAK	2	1	1	CADAFUBP00000810		0	2.95155	2	1353.73	673.157	65.2564	0
CADAFUBP00005346	pep:known scaffold:CADRE:DS499597:1644691:1646482:1 gene:CADAFUBG00005441 transcript:CADAFUBT00005441 description:"Proteasome regulatory particle subunit Rpt2, putative"	16.9787	6.5	1	3	3	6	508	56.2061	6.3667
	A4	Sequence	# PSMs	# Proteins	# Protein Groups	Protein Group Accessions	Modifications	ΔCn	XCorr	Charge	MH+ [Da]	ΔM [ppm]	RT [min]	# Missed Cleavages
	High	KETIDPLIEILR	2	1	1	CADAFUBP00000991		0	3.27406	3	1441.87	1404.54	69.9703	1
	High	TTLLPVAVFVR	2	1	1	CADAFUBP00000991		0	2.91168	2	1217.58	1509.75	71.3616	0
	High	ETIDPLIEILR	2	1	1	CADAFUBP00000991		0	2.62351	2	1312.22	355.985	73.0452	0
CADAFUBP00000991	pep:known scaffold:CADRE:DS499594:2860693:2862257:-1 gene:CADAFUBG00001015 transcript:CADAFUBT00001015 description:"Vacuolar ATP synthase subunit H, putative"	16.9158	4.8	1	3	3	6	479	53.136	6.68311
	A4	Sequence	# PSMs	# Proteins	# Protein Groups	Protein Group Accessions	Modifications	ΔCn	XCorr	Charge	MH+ [Da]	ΔM [ppm]	RT [min]	# Missed Cleavages
	High	TADEAADLSFPDGDQSR	1	1	1	CADAFUBP00001143		0	5.17036	2	1796.12	749.966	60.577	0
	High	DSEVEIVGGSFEPK	1	1	1	CADAFUBP00001143		0	3.77043	2	1493.14	284.79	63.1066	0
	High	AGDNSGLLLR	2	1	1	CADAFUBP00001143		0	3.07978	2	1015.31	-241.174	57.3018	0
CADAFUBP00003703	pep:known scaffold:CADRE:DS499596:1089422:1090897:1 gene:CADAFUBG00003768 transcript:CADAFUBT00003768 description:"Eukaryotic translation initiation factor 3 subunit E"	16.8544	9.31	1	3	3	5	451	51.7073	5.35107
	A4	Sequence	# PSMs	# Proteins	# Protein Groups	Protein Group Accessions	Modifications	ΔCn	XCorr	Charge	MH+ [Da]	ΔM [ppm]	RT [min]	# Missed Cleavages
	High	QQFINQLGYETASNNR	2	1	1	CADAFUBP00001440		0	4.72454	2	1883.3	209.399	61.6604	0
	High	LVSEPTFASGLMSGFGK	2	1	1	CADAFUBP00001440		0	4.17777	2	1728.98	640.847	70.4849	0
	High	LVSEPTFASGLmSGFGK	2	1	1	CADAFUBP00001440	M12(Oxidation)	0	4.15639	2	1744.04	100.262	66.304	0
	High	TQGAPGESTVSR	1	1	1	CADAFUBP00001440		0	2.59772	2	1189.98	333.636	29.6287	0
CADAFUBP00005050	pep:known scaffold:CADRE:DS499597:765347:766892:-1 gene:CADAFUBG00005139 transcript:CADAFUBT00005139 description:"Septin"	16.6791	15.36	1	4	4	5	384	44.387	8.73389
	A4	Sequence	# PSMs	# Proteins	# Protein Groups	Protein Group Accessions	Modifications	ΔCn	XCorr	Charge	MH+ [Da]	ΔM [ppm]	RT [min]	# Missed Cleavages
	High	LAEFEVPLEVLER	1	1	1	CADAFUBP00002409		0	3.50663	2	1544.55	463.13	72.8353	0
	High	NPAWVAEHITPYSLSLK	1	1	1	CADAFUBP00002409		0	3.1521	3	1927.84	947.716	68.0955	0
	High	VSLGAFVLPNAR	2	1	1	CADAFUBP00002409		0	2.75747	2	1244.06	273.816	67.8009	0
CADAFUBP00004298	pep:known scaffold:CADRE:DS499596:2863236:2864594:-1 gene:CADAFUBG00004370 transcript:CADAFUBT00004370 description:"Pyruvate dehydrogenase E1 beta subunit PdbA, putative"	16.4477	7.16	1	3	3	5	377	40.5359	7.23975
	A4	Sequence	# PSMs	# Proteins	# Protein Groups	Protein Group Accessions	Modifications	ΔCn	XCorr	Charge	MH+ [Da]	ΔM [ppm]	RT [min]	# Missed Cleavages
	High	IVAEYLAHGYVISDNAIQK	2	1	1	CADAFUBP00002526		0	3.80652	3	2104.95	402.577	64.8325	0
	High	FTSALANFDQK	1	1	1	CADAFUBP00002526		0	2.81695	2	1244.69	2469.97	61.6899	0
	High	ITSISVTPVSGEK	1	1	1	CADAFUBP00002526		0	2.72231	2	1319.1	1041.3	57.8815	0
CADAFUBP00005857	pep:known scaffold:CADRE:DS499597:3086781:3087960:1 gene:CADAFUBG00005969 transcript:CADAFUBT00005969 description:"Disulfide isomerase (TigA), putative"	16.2935	10.05	1	3	3	5	368	40.2289	6.44287
	A4	Sequence	# PSMs	# Proteins	# Protein Groups	Protein Group Accessions	Modifications	ΔCn	XCorr	Charge	MH+ [Da]	ΔM [ppm]	RT [min]	# Missed Cleavages
	High	VLEAVTALcSEGAK	1	1	1	CADAFUBP00003185	C9(Carbamidomethyl)	0	3.85923	2	1450.66	2005.65	62.2908	0
	High	AAAEKPPTQSQISALIEK	1	1	1	CADAFUBP00003185		0	3.31323	3	1881.35	-361.959	62.3273	0
	High	QYEPAGDADNAPVSR	1	1	1	CADAFUBP00003185		0	2.84408	2	1590.06	217.294	51.9841	0
CADAFUBP00000859	pep:known scaffold:CADRE:DS499594:2491503:2492669:1 gene:CADAFUBG00000879 transcript:CADAFUBT00000879 description:"Eukaryotic translation initiation factor 3 subunit F"	15.8401	14.78	1	4	4	5	345	37.1759	4.88135
	A4	Sequence	# PSMs	# Proteins	# Protein Groups	Protein Group Accessions	Modifications	ΔCn	XCorr	Charge	MH+ [Da]	ΔM [ppm]	RT [min]	# Missed Cleavages
	High	TPEEEEAYIK	2	1	1	CADAFUBP00003743		0	3.35977	2	1209.07	414.947	55.2244	0
	High	AAQGDLAAKPIR	2	1	1	CADAFUBP00003743		0	3.20689	2	1213.07	1963.5	33.7233	0
	High	KQVNQGWGAQTGDK	1	1	1	CADAFUBP00003743		0	3.16895	3	1516.82	45.3414	32.5768	1
CADAFUBP00003743	pep:known scaffold:CADRE:DS499596:1226836:1228250:1 gene:CADAFUBG00003808 transcript:CADAFUBT00003808 description:"Telomere and ribosome associated protein Stm1, putative"	15.7999	10.88	1	3	3	5	331	36.8706	9.75928
	A4	Sequence	# PSMs	# Proteins	# Protein Groups	Protein Group Accessions	Modifications	ΔCn	XCorr	Charge	MH+ [Da]	ΔM [ppm]	RT [min]	# Missed Cleavages
	High	GTFSGISQVIGK	1	1	1	CADAFUBP00003982		0	3.26714	2	1194.39	614.338	63.5953	0
	High	LPGEAFGAAIGR	1	1	1	CADAFUBP00003982		0	3.03335	2	1159.51	763.132	62.101	0
	High	FYSDLVGPER	1	1	1	CADAFUBP00003982		0	2.56705	2	1184.04	1235	60.5159	0
CADAFUBP00001143	pep:known scaffold:CADRE:DS499594:3282564:3284138:1 gene:CADAFUBG00001169 transcript:CADAFUBT00001169 description:"Elongation factor Tu"	15.1013	9.32	1	3	3	4	440	48.2559	7.18115
	A4	Sequence	# PSMs	# Proteins	# Protein Groups	Protein Group Accessions	Modifications	ΔCn	XCorr	Charge	MH+ [Da]	ΔM [ppm]	RT [min]	# Missed Cleavages
	High	YGVEAEVINLR	2	1	1	CADAFUBP00004298		0	3.51333	2	1264.11	1136.98	64.1203	0
	High	SVKPLDVETIIQSLK	1	1	1	CADAFUBP00004298		0	3.5049	3	1670.11	82.8509	72.8026	0
	High	SVKPLDVETIIQSLKK	2	1	1	CADAFUBP00004298		0	3.30271	3	1798.64	319.491	70.1983	1
CADAFUBP00002458	pep:known scaffold:CADRE:DS499595:2359548:2361482:-1 gene:CADAFUBG00002509 transcript:CADAFUBT00002509 description:"Antigenic mitochondrial protein HSP60, putative"	15.0201	8.52	1	4	4	5	587	61.9117	5.64307
	A4	Sequence	# PSMs	# Proteins	# Protein Groups	Protein Group Accessions	Modifications	ΔCn	XCorr	Charge	MH+ [Da]	ΔM [ppm]	RT [min]	# Missed Cleavages
	High	AQATLDSVSR	4	1	1	CADAFUBP00005346		0	3.19925	2	1047.91	352.432	45.8182	0
	High	AVANQTSATFLR	1	1	1	CADAFUBP00005346		0	2.87877	2	1281.12	1901.57	57.8893	0
	High	ILFENPDQNTK	1	1	1	CADAFUBP00005346		0	2.60182	2	1320.76	1586.04	59.0387	0
CADAFUBP00005533	pep:known scaffold:CADRE:DS499597:2202149:2203712:-1 gene:CADAFUBG00005630 transcript:CADAFUBT00005630 description:"Oligosaccharyl transferase subunit (Beta), putative"	14.8221	8.87	1	3	3	5	462	51.6107	6.97607
	A4	Sequence	# PSMs	# Proteins	# Protein Groups	Protein Group Accessions	Modifications	ΔCn	XCorr	Charge	MH+ [Da]	ΔM [ppm]	RT [min]	# Missed Cleavages
	High	VAIDSPGKEDDAVPTGEQTEAAAPAAK	2	1	1	CADAFUBP00005353		0	5.8005	3	2640.15	705.147	57.1153	1
	High	GFGFVTLGSEELQEK	2	1	1	CADAFUBP00005353		0	4.85843	2	1641.32	303.956	68.2154	0
	High	IESTSIPVNPR	2	1	1	CADAFUBP00005353		0	2.57179	2	1214.09	1179.93	55.8358	0
CADAFUBP00003002	pep:known scaffold:CADRE:DS499595:3921412:3923238:-1 gene:CADAFUBG00003059 transcript:CADAFUBT00003059 description:"Tubulin subunit"	14.4618	10.2	1	4	4	5	451	50.4098	5.16064
	A4	Sequence	# PSMs	# Proteins	# Protein Groups	Protein Group Accessions	Modifications	ΔCn	XCorr	Charge	MH+ [Da]	ΔM [ppm]	RT [min]	# Missed Cleavages
	High	IVGELLQPGGVQALEK	2	1	1	CADAFUBP00005415		0	3.52983	2	1652.36	856.869	65.5977	0
	High	ILVDIPENLPSASVK	1	1	1	CADAFUBP00005415		0	3.15736	2	1595.14	146.438	66.2015	0
	High	SPSLDAAEAR	3	1	1	CADAFUBP00005415		0	2.75065	2	1019.32	2767.58	50.0854	0
CADAFUBP00009053	pep:known scaffold:CADRE:DS499602:83660:85260:-1 gene:CADAFUBG00009219 transcript:CADAFUBT00009219 description:"Glycogen synthase kinase (Skp1), putative"	13.7549	5.83	1	2	2	4	412	47.0501	7.53271
	A4	Sequence	# PSMs	# Proteins	# Protein Groups	Protein Group Accessions	Modifications	ΔCn	XCorr	Charge	MH+ [Da]	ΔM [ppm]	RT [min]	# Missed Cleavages
	High	AVPHTLGDANPLIAPILR	2	1	1	CADAFUBP00005533		0	3.19656	3	1870.64	1371.52	68.207	0
	High	GYNLDFESPK	2	1	1	CADAFUBP00005533		0	2.92209	2	1171.6	1750.97	61.3308	0
	High	AFFDGEGVVAFPR	1	1	1	CADAFUBP00005533		0	2.82566	2	1411.48	-156.762	68.4833	0
CADAFUBP00008697	pep:known scaffold:CADRE:DS499601:878645:881522:1 gene:CADAFUBG00008861 transcript:CADAFUBT00008861 description:"Alpha,alpha-trehalose phosphate synthase subunit TPS3, putative"	12.9457	3.59	1	3	3	4	919	103.104	6.1001
	A4	Sequence	# PSMs	# Proteins	# Protein Groups	Protein Group Accessions	Modifications	ΔCn	XCorr	Charge	MH+ [Da]	ΔM [ppm]	RT [min]	# Missed Cleavages
	High	AQQGEEEDEAPESPDVHFEPVIR	2	1	1	CADAFUBP00005849		0	5.2464	3	2609.05	333.918	62.8389	0
	High	TNEELEEQVFK	1	1	1	CADAFUBP00005849		0	3.73579	2	1367.72	1508.74	61.1751	0
	High	FANSENANLFK	2	1	1	CADAFUBP00005849		0	2.89885	2	1257.35	2178.01	59.3072	0
CADAFUBP00001941	pep:known scaffold:CADRE:DS499595:713401:714575:-1 gene:CADAFUBG00001982 transcript:CADAFUBT00001982 description:"KH domain RNA-binding protein"	12.7602	7.04	1	2	2	4	355	37.8871	6.18896
	A4	Sequence	# PSMs	# Proteins	# Protein Groups	Protein Group Accessions	Modifications	ΔCn	XCorr	Charge	MH+ [Da]	ΔM [ppm]	RT [min]	# Missed Cleavages
	High	LIIWDAYTTNK	2	1	1	CADAFUBP00005852		0	3.36577	2	1337.97	196.42	66.3087	0
	High	QVAQNQTDALPR	1	1	1	CADAFUBP00005852		0	3.1684	2	1341.41	533.223	51.9299	0
	High	LLFAGYDDFEcK	1	1	1	CADAFUBP00005852	C11(Carbamidomethyl)	0	2.59821	2	1480.06	1617.41	67.2249	0
CADAFUBP00008897	pep:known scaffold:CADRE:DS499601:1453091:1454523:1 gene:CADAFUBG00009063 transcript:CADAFUBT00009063 description:"Stearic acid desaturase (SdeA), putative"	12.6865	6.14	1	2	2	3	456	51.8677	9.1001
	A4	Sequence	# PSMs	# Proteins	# Protein Groups	Protein Group Accessions	Modifications	ΔCn	XCorr	Charge	MH+ [Da]	ΔM [ppm]	RT [min]	# Missed Cleavages
	High	DLESLSAFIAEK	2	1	1	CADAFUBP00005857		0	3.85233	2	1324.13	1095.57	70.0034	0
	High	AGTVAVLDEFINK	2	1	1	CADAFUBP00005857		0	3.30401	2	1377.93	859.256	68.7709	0
	High	GSTEPITYSGAR	1	1	1	CADAFUBP00005857		0	2.57504	2	1240.05	1165.96	53.1454	0
CADAFUBP00003000	pep:known scaffold:CADRE:DS499595:3917773:3919224:-1 gene:CADAFUBG00003057 transcript:CADAFUBT00003057 description:"Gamma-butyrobetaine hydroxylase subfamily, putative"	12.6513	5.8	1	2	2	3	483	56.6704	8.29443
	A4	Sequence	# PSMs	# Proteins	# Protein Groups	Protein Group Accessions	Modifications	ΔCn	XCorr	Charge	MH+ [Da]	ΔM [ppm]	RT [min]	# Missed Cleavages
	High	SNVLSQTDGLFR	2	1	1	CADAFUBP00007143		0	3.44988	2	1337.08	296.7	64.9717	0
	High	VAGYSSPIVALR	2	1	1	CADAFUBP00007143		0	3.28148	2	1233.8	889.817	62.7519	0
	High	ATTQEVLDDVLK	2	1	1	CADAFUBP00007143		0	2.64594	2	1332.17	352.157	66.3506	0
CADAFUBP00000810	pep:known scaffold:CADRE:DS499594:2363562:2364910:-1 gene:CADAFUBG00000830 transcript:CADAFUBT00000830 description:"Septin"	12.6141	13.01	1	3	3	4	346	39.2071	7.84033
	A4	Sequence	# PSMs	# Proteins	# Protein Groups	Protein Group Accessions	Modifications	ΔCn	XCorr	Charge	MH+ [Da]	ΔM [ppm]	RT [min]	# Missed Cleavages
	High	FIHVSSYNADK	1	1	1	CADAFUBP00007680		0	3.58235	3	1282.64	1570.45	55.1136	0
	High	NTQSIEESVR	1	1	1	CADAFUBP00007680		0	3.04179	2	1163.23	568.229	51.1915	0
	High	NYSTAEIAQLVDR	1	1	1	CADAFUBP00007680		0	2.55163	2	1481.32	1061.62	65.9588	0
CADAFUBP00002526	pep:known scaffold:CADRE:DS499595:2544731:2545694:-1 gene:CADAFUBG00002579 transcript:CADAFUBT00002579 description:"Actin cytoskeleton protein (VIP1), putative"	12.5444	16.23	1	3	3	4	265	28.2623	6.3667
	A4	Sequence	# PSMs	# Proteins	# Protein Groups	Protein Group Accessions	Modifications	ΔCn	XCorr	Charge	MH+ [Da]	ΔM [ppm]	RT [min]	# Missed Cleavages
	High	EGVSQILSYYQER	2	1	1	CADAFUBP00008697		0	3.84785	2	1572.06	187.379	66.5291	0
	High	ALVVGPANTNK	1	1	1	CADAFUBP00008697		0	2.85929	2	1084.23	568.14	51.2388	0
	High	ASAAELVWR	1	1	1	CADAFUBP00008697		0	2.72345	2	1002.44	-96.1105	61.7092	0
CADAFUBP00002409	pep:known scaffold:CADRE:DS499595:2232081:2233103:1 gene:CADAFUBG00002460 transcript:CADAFUBT00002460 description:"Mitochondrial inner membrane nuclease Nuc1, putative"	11.9751	12.35	1	3	3	4	340	36.9568	8.90967
	A4	Sequence	# PSMs	# Proteins	# Protein Groups	Protein Group Accessions	Modifications	ΔCn	XCorr	Charge	MH+ [Da]	ΔM [ppm]	RT [min]	# Missed Cleavages
	High	FDGILGLGYDTISVNK	2	1	1	CADAFUBP00003699		0	4.4069	2	1713	645.831	70.9008	0
	High	EGDNSEASFGGVDK	1	1	1	CADAFUBP00003699		0	2.66216	2	1411.98	271.251	52.9214	0
CADAFUBP00005852	pep:known scaffold:CADRE:DS499597:3068822:3070227:-1 gene:CADAFUBG00005960 transcript:CADAFUBT00005960 description:"G protein complex beta subunit SfaD"	11.8722	9.04	1	3	3	4	387	42.8815	7.94287
	A4	Sequence	# PSMs	# Proteins	# Protein Groups	Protein Group Accessions	Modifications	ΔCn	XCorr	Charge	MH+ [Da]	ΔM [ppm]	RT [min]	# Missed Cleavages
	High	YIIAGHEDGSVSQYDGK	1	1	1	CADAFUBP00003962		0	3.91238	3	1841.54	1457.61	56.9556	0
	High	VFEDEIGR	1	1	1	CADAFUBP00003962		0	2.62573	2	964.59	120.293	56.0648	0
CADAFUBP00003699	pep:known scaffold:CADRE:DS499596:1077065:1078468:-1 gene:CADAFUBG00003764 transcript:CADAFUBT00003764 description:"Aspartic endopeptidase Pep2"	11.1618	7.54	1	2	2	3	398	43.3277	4.99561
	A4	Sequence	# PSMs	# Proteins	# Protein Groups	Protein Group Accessions	Modifications	ΔCn	XCorr	Charge	MH+ [Da]	ΔM [ppm]	RT [min]	# Missed Cleavages
	High	SGSNEEEAQLLR	1	1	1	CADAFUBP00002559		0	3.03436	2	1333.03	289.85	56.6387	0
	High	LDDTIHSALR	1	1	1	CADAFUBP00002559		0	2.60472	2	1140.5	-84.0688	54.9984	0
CADAFUBP00001277	pep:known scaffold:CADRE:DS499594:3654621:3656109:1 gene:CADAFUBG00001303 transcript:CADAFUBT00001303 description:"Spermidine synthase"	11.0064	7.85	1	2	2	4	293	33.4237	5.5415
	A4	Sequence	# PSMs	# Proteins	# Protein Groups	Protein Group Accessions	Modifications	ΔCn	XCorr	Charge	MH+ [Da]	ΔM [ppm]	RT [min]	# Missed Cleavages
	High	SLPYTTIASALR	1	1	1	CADAFUBP00008701		0	2.8382	2	1293.2	371.403	66.8226	0
	High	LVGAAAVLNAAPER	1	1	1	CADAFUBP00008701		0	2.77164	2	1352.19	310.747	62.0911	0
CADAFUBP00003099	pep:known scaffold:CADRE:DS499595:4189774:4191111:-1 gene:CADAFUBG00003157 transcript:CADAFUBT00003157 description:"Cofactor for methionyl-and glutamyl-tRNA synthetases, putative"	10.7361	5.39	1	2	2	3	445	47.4488	6.96143
	A4	Sequence	# PSMs	# Proteins	# Protein Groups	Protein Group Accessions	Modifications	ΔCn	XCorr	Charge	MH+ [Da]	ΔM [ppm]	RT [min]	# Missed Cleavages
	High	VFTGGDQGWVDLK	2	1	1	CADAFUBP00000482		0	3.24516	2	1422.03	230.536	64.4914	0
	High	ELEELENTYPR	1	1	1	CADAFUBP00000482		0	3.1403	2	1393.87	864.491	60.2263	0
CADAFUBP00007239	pep:known scaffold:CADRE:DS499599:615672:616719:1 gene:CADAFUBG00007372 transcript:CADAFUBT00007372 description:"Thiamine thiazole synthase"	10.6507	10.24	1	2	2	3	332	35.469	5.84619
	A4	Sequence	# PSMs	# Proteins	# Protein Groups	Protein Group Accessions	Modifications	ΔCn	XCorr	Charge	MH+ [Da]	ΔM [ppm]	RT [min]	# Missed Cleavages
	High	IGEVLDEAVFER	1	1	1	CADAFUBP00001470		0	3.41845	2	1376.53	-128.294	65.7171	0
	High	LDILDDFDEIK	1	1	1	CADAFUBP00001470		0	3.24692	2	1336.12	341.588	71.1922	0
CADAFUBP00007200	pep:known scaffold:CADRE:DS499599:495333:496491:1 gene:CADAFUBG00007333 transcript:CADAFUBT00007333 description:"Lactoylglutathione lyase"	10.596	8.49	1	2	2	3	318	36.5071	6.39209
	A4	Sequence	# PSMs	# Proteins	# Protein Groups	Protein Group Accessions	Modifications	ΔCn	XCorr	Charge	MH+ [Da]	ΔM [ppm]	RT [min]	# Missed Cleavages
	High	VAVVGSGNWGTAIAK	2	1	1	CADAFUBP00000248		0	3.1049	2	1432.03	1569.3	62.1903	0
	High	LQGTLTAVEVNK	1	1	1	CADAFUBP00000248		0	2.70168	2	1275.15	1907.92	57.803	0
CADAFUBP00005311	pep:known scaffold:CADRE:DS499597:1546724:1548384:1 gene:CADAFUBG00005404 transcript:CADAFUBT00005404 description:"4-aminobutyrate transaminase GatA"	10.5335	5.61	1	2	2	3	499	55.1534	8.80713
	A4	Sequence	# PSMs	# Proteins	# Protein Groups	Protein Group Accessions	Modifications	ΔCn	XCorr	Charge	MH+ [Da]	ΔM [ppm]	RT [min]	# Missed Cleavages
	High	LLEQDITAR	1	1	1	CADAFUBP00000395		0	2.71931	2	1061.14	2412.94	56.6836	0
	High	IIWIQNDLFAK	2	1	1	CADAFUBP00000395		0	2.55174	2	1360.56	-147.616	70.7753	0
CADAFUBP00002307	pep:known scaffold:CADRE:DS499595:1922447:1923705:1 gene:CADAFUBG00002358 transcript:CADAFUBT00002358 description:"SRP receptor beta subunit (Srp102), putative"	10.4927	6.23	1	2	2	4	353	38.7092	5.94775
	A4	Sequence	# PSMs	# Proteins	# Protein Groups	Protein Group Accessions	Modifications	ΔCn	XCorr	Charge	MH+ [Da]	ΔM [ppm]	RT [min]	# Missed Cleavages
	High	TTPSFVAFTDTER	1	1	1	CADAFUBP00000765		0	3.48745	2	1472.23	357.32	64.3056	0
	High	ATAGDTHLGGEDFDNR	1	1	1	CADAFUBP00000765		0	3.24171	3	1679.01	1951.3	54.9497	0
CADAFUBP00006270	pep:known scaffold:CADRE:DS499598:460589:463108:-1 gene:CADAFUBG00006394 transcript:CADAFUBT00006394 description:"5-methyltetrahydropteroyltriglutamate--homocysteine S-methyltransferase"	10.336	3.23	1	2	2	3	774	86.8405	6.78564
	A4	Sequence	# PSMs	# Proteins	# Protein Groups	Protein Group Accessions	Modifications	ΔCn	XCorr	Charge	MH+ [Da]	ΔM [ppm]	RT [min]	# Missed Cleavages
	High	SQVPANLTVYDIAGLTR	1	1	1	CADAFUBP00000907		0	3.90139	2	1818.67	380.023	69.2373	0
	High	SGIVGLANVGK	1	1	1	CADAFUBP00000907		0	2.6093	2	1015.53	917.162	59.8821	0
CADAFUBP00003185	pep:known scaffold:CADRE:DS499595:4440220:4442381:-1 gene:CADAFUBG00003244 transcript:CADAFUBT00003244 description:"Curved DNA-binding protein (42 kDa protein)"	10.0165	11.03	1	3	3	3	426	46.5295	7.75244
	A4	Sequence	# PSMs	# Proteins	# Protein Groups	Protein Group Accessions	Modifications	ΔCn	XCorr	Charge	MH+ [Da]	ΔM [ppm]	RT [min]	# Missed Cleavages
	High	IAQPDYLPTDQDVLR	2	1	1	CADAFUBP00001241		0	3.43729	2	1744.04	86.7334	64.3984	0
	High	FVSLNQAEQK	1	1	1	CADAFUBP00001241		0	2.95928	2	1163.96	305.986	55.6934	0
CADAFUBP00008141	pep:known scaffold:CADRE:DS499600:1092588:1094879:-1 gene:CADAFUBG00008293 transcript:CADAFUBT00008293 description:"Hsp70 chaperone (HscA), putative"	9.82852	4.23	1	2	2	3	614	66.9316	5.38916
	A4	Sequence	# PSMs	# Proteins	# Protein Groups	Protein Group Accessions	Modifications	ΔCn	XCorr	Charge	MH+ [Da]	ΔM [ppm]	RT [min]	# Missed Cleavages
	High	VLVIGGGDGGVLR	2	1	1	CADAFUBP00001277		0	3.03113	2	1212.88	961.07	62.8221	0
	High	ASFVLPNFAR	2	1	1	CADAFUBP00001277		0	2.70771	2	1123.34	1540.16	67.097	0
CADAFUBP00001241	pep:known scaffold:CADRE:DS499594:3554258:3555501:-1 gene:CADAFUBG00001267 transcript:CADAFUBT00001267 description:"G-protein complex alpha subunit GpaA/FadA"	9.52017	7.08	1	2	2	3	353	40.7433	5.14795
	A4	Sequence	# PSMs	# Proteins	# Protein Groups	Protein Group Accessions	Modifications	ΔCn	XCorr	Charge	MH+ [Da]	ΔM [ppm]	RT [min]	# Missed Cleavages
	High	STTSEVGDAVAAELEK	1	1	1	CADAFUBP00001501		0	3.21382	2	1607.05	165.494	65.147	0
	High	GVDFNIIR	1	1	1	CADAFUBP00001501		0	2.53937	2	935.057	1648.26	63.5432	0
CADAFUBP00005445	pep:known scaffold:CADRE:DS499597:1949723:1950770:-1 gene:CADAFUBG00005541 transcript:CADAFUBT00005541 description:"Pyridoxine biosynthesis protein"	9.50099	9.74	1	2	2	3	308	32.7158	6.43018
	A4	Sequence	# PSMs	# Proteins	# Protein Groups	Protein Group Accessions	Modifications	ΔCn	XCorr	Charge	MH+ [Da]	ΔM [ppm]	RT [min]	# Missed Cleavages
	High	AVTSATTGFQTWR	1	1	1	CADAFUBP00001736		0	2.98891	2	1427.9	1530.98	61.2268	0
	High	TSENSPLYGQK	1	1	1	CADAFUBP00001736		0	2.54578	2	1224.83	1008.47	45.347	0
CADAFUBP00000482	pep:known scaffold:CADRE:DS499594:1362135:1363308:1 gene:CADAFUBG00000490 transcript:CADAFUBT00000490 description:"NADH-cytochrome b5 reductase, putative"	9.50024	7.43	1	2	2	3	323	36.151	9.0415
	A4	Sequence	# PSMs	# Proteins	# Protein Groups	Protein Group Accessions	Modifications	ΔCn	XCorr	Charge	MH+ [Da]	ΔM [ppm]	RT [min]	# Missed Cleavages
	High	IVEVQGTPEGIEK	2	1	1	CADAFUBP00001941		0	3.44935	2	1400.05	933.485	57.1992	0
	High	NVADLRDETGVK	2	1	1	CADAFUBP00001941		0	3.15694	2	1317.54	649.609	54.8603	1
CADAFUBP00006153	pep:known scaffold:CADRE:DS499598:127503:128850:1 gene:CADAFUBG00006276 transcript:CADAFUBT00006276 description:"Branched-chain-amino-acid aminotransferase"	9.37598	7.06	1	2	2	3	411	45.6385	9.05615
	A4	Sequence	# PSMs	# Proteins	# Protein Groups	Protein Group Accessions	Modifications	ΔCn	XCorr	Charge	MH+ [Da]	ΔM [ppm]	RT [min]	# Missed Cleavages
	High	GDEEGNIGAGVR	2	1	1	CADAFUBP00002307		0	2.6944	2	1173.32	-196.567	49.1549	0
	High	TALLSLLESK	2	1	1	CADAFUBP00002307		0	2.57908	2	1074.57	-68.274	68.8427	0
CADAFUBP00007680	pep:known scaffold:CADRE:DS499599:1916574:1918191:1 gene:CADAFUBG00007817 transcript:CADAFUBT00007817 description:"NADH-ubiquinone oxidoreductase 39 kDa subunit, putative"	9.17577	8.9	1	3	3	3	382	43.7064	8.52881
	A4	Sequence	# PSMs	# Proteins	# Protein Groups	Protein Group Accessions	Modifications	ΔCn	XCorr	Charge	MH+ [Da]	ΔM [ppm]	RT [min]	# Missed Cleavages
	High	TFTTAETTTNANSAK	1	1	1	CADAFUBP00002505		0	4.4523	2	1558.19	286.352	48.0338	0
	High	HSDPETTLFLIASK	1	1	1	CADAFUBP00002505		0	2.99005	2	1561.11	1473.57	66.8361	0
CADAFUBP00003982	pep:known scaffold:CADRE:DS499596:1890130:1891908:-1 gene:CADAFUBG00004053 transcript:CADAFUBT00004053 description:"Mitochondrial phosphate carrier protein, putative"	8.86753	8.44	1	3	3	3	403	44.2909	9.51025
	A4	Sequence	# PSMs	# Proteins	# Protein Groups	Protein Group Accessions	Modifications	ΔCn	XCorr	Charge	MH+ [Da]	ΔM [ppm]	RT [min]	# Missed Cleavages
	High	SYDATSHFETTTDDVR	1	1	1	CADAFUBP00002631		0	3.06801	3	1845.74	512.616	56.9806	0
	High	VPSDAGEALR	2	1	1	CADAFUBP00002631		0	2.82104	2	1015.07	542.022	50.4605	0
CADAFUBP00009110	pep:known scaffold:CADRE:DS499602:244512:245717:-1 gene:CADAFUBG00009276 transcript:CADAFUBT00009276 description:"Translation elongation factor eEF-1 subunit gamma, putative"	8.80123	6.48	1	2	2	3	401	44.0603	9.70068
	A4	Sequence	# PSMs	# Proteins	# Protein Groups	Protein Group Accessions	Modifications	ΔCn	XCorr	Charge	MH+ [Da]	ΔM [ppm]	RT [min]	# Missed Cleavages
	High	ASLAGSQTLAQVHPGEDPLATALEK	1	1	1	CADAFUBP00002661		0	3.3256	3	2504.88	230.92	66.3415	0
	High	AAAGGDLDNLSEEAR	1	1	1	CADAFUBP00002661		0	2.87032	2	1488.76	45.9796	57.877	0
CADAFUBP00003183	pep:known scaffold:CADRE:DS499595:4431761:4433374:1 gene:CADAFUBG00003242 transcript:CADAFUBT00003242 description:"Lectin family integral membrane protein, putative"	8.78573	6.1	1	2	2	3	328	36.0484	8.99756
	A4	Sequence	# PSMs	# Proteins	# Protein Groups	Protein Group Accessions	Modifications	ΔCn	XCorr	Charge	MH+ [Da]	ΔM [ppm]	RT [min]	# Missed Cleavages
	High	LLADDYGWDVTDAR	1	1	1	CADAFUBP00002857		0	4.41306	2	1610.31	347.849	65.5554	0
	High	GHVYSEEQRPGTPLFNVK	1	1	1	CADAFUBP00002857		0	3.24382	3	2061.6	1728.49	59.5526	0
CADAFUBP00002631	pep:known scaffold:CADRE:DS499595:2832963:2834752:1 gene:CADAFUBG00002685 transcript:CADAFUBT00002685 description:"Secretory pathway gdp dissociation inhibitor"	8.68487	5.56	1	2	2	3	468	52.2473	5.50342
	A4	Sequence	# PSMs	# Proteins	# Protein Groups	Protein Group Accessions	Modifications	ΔCn	XCorr	Charge	MH+ [Da]	ΔM [ppm]	RT [min]	# Missed Cleavages
	High	APGFAHLSGFDQISR	1	1	1	CADAFUBP00002874		0	3.45511	3	1604.45	1029.82	64.0568	0
	High	HYTVNFGPQHPAAHGVLR	1	1	1	CADAFUBP00002874		0	3.0796	3	2003.92	1448.75	57.4558	0
CADAFUBP00000248	pep:known scaffold:CADRE:DS499594:710644:712022:-1 gene:CADAFUBG00000253 transcript:CADAFUBT00000253 description:"Glycerol 3-phosphate dehydrogenase (GfdA), putative"	8.58468	6.49	1	2	2	3	416	45.4864	6.41748
	A4	Sequence	# PSMs	# Proteins	# Protein Groups	Protein Group Accessions	Modifications	ΔCn	XCorr	Charge	MH+ [Da]	ΔM [ppm]	RT [min]	# Missed Cleavages
	High	HATEAAAEGEAIAANHR	2	1	1	CADAFUBP00003000		0	5.18038	3	1719.21	227.685	53.2249	0
	High	NTFYGPTWDVR	1	1	1	CADAFUBP00003000		0	2.66151	2	1355.82	135.46	64.1674	0
CADAFUBP00005467	pep:known scaffold:CADRE:DS499597:2004080:2005020:-1 gene:CADAFUBG00005563 transcript:CADAFUBT00005563 description:"Aldo-keto reductase, putative"	8.51666	9.54	1	2	2	3	283	31.3553	6.69775
	A4	Sequence	# PSMs	# Proteins	# Protein Groups	Protein Group Accessions	Modifications	ΔCn	XCorr	Charge	MH+ [Da]	ΔM [ppm]	RT [min]	# Missed Cleavages
	High	IGFEGWFDGEPEK	2	1	1	CADAFUBP00003099		0	4.37904	2	1510.74	33.5413	69.0625	0
	High	LFALQIPDEEK	1	1	1	CADAFUBP00003099		0	2.6307	2	1304.09	1067.92	66.6381	0
CADAFUBP00005265	pep:known scaffold:CADRE:DS499597:1399469:1400634:-1 gene:CADAFUBG00005358 transcript:CADAFUBT00005358 description:"Alcohol dehydrogenase, putative"	8.38942	6	1	2	2	3	350	37.1983	7.63525
	A4	Sequence	# PSMs	# Proteins	# Protein Groups	Protein Group Accessions	Modifications	ΔCn	XCorr	Charge	MH+ [Da]	ΔM [ppm]	RT [min]	# Missed Cleavages
	High	IELLLQNIQR	2	1	1	CADAFUBP00003183		0	3.18355	2	1240.72	785.513	66.0415	0
	High	LNDATNSIAR	1	1	1	CADAFUBP00003183		0	2.54635	2	1075.83	1186.08	32.635	0
CADAFUBP00004640	pep:known scaffold:CADRE:DS499596:3864209:3865578:-1 gene:CADAFUBG00004724 transcript:CADAFUBT00004724 description:"Tyrosinase, putative"	8.01211	4.7	1	2	2	3	383	42.0076	5.77002
	A4	Sequence	# PSMs	# Proteins	# Protein Groups	Protein Group Accessions	Modifications	ΔCn	XCorr	Charge	MH+ [Da]	ΔM [ppm]	RT [min]	# Missed Cleavages
	High	ATIFSNYSPYNQPEASK	1	1	1	CADAFUBP00003570		0	4.24348	2	1917.03	64.6227	63.0914	0
	High	GGTGGIWIAVANTLPK	1	1	1	CADAFUBP00003570		0	2.95558	2	1555.48	394.506	71.9625	0
CADAFUBP00007632	pep:known scaffold:CADRE:DS499599:1780536:1782607:-1 gene:CADAFUBG00007768 transcript:CADAFUBT00007768 description:"RNP domain protein"	7.96491	4.38	1	2	2	3	480	51.9413	9.5542
	A4	Sequence	# PSMs	# Proteins	# Protein Groups	Protein Group Accessions	Modifications	ΔCn	XCorr	Charge	MH+ [Da]	ΔM [ppm]	RT [min]	# Missed Cleavages
	High	NTFNAVLYHEK	1	1	1	CADAFUBP00003666		0	2.6567	2	1337.82	1607.22	58.7024	0
	High	YGIELQGYNAQK	1	1	1	CADAFUBP00003666		0	2.51945	2	1383.7	9.62604	60.7972	0
CADAFUBP00005449	pep:known scaffold:CADRE:DS499597:1956751:1958474:-1 gene:CADAFUBG00005545 transcript:CADAFUBT00005545 description:"Protein transport protein Sec61 alpha subunit, putative"	7.83571	3.35	1	2	2	3	478	52.1877	8.19189
	A4	Sequence	# PSMs	# Proteins	# Protein Groups	Protein Group Accessions	Modifications	ΔCn	XCorr	Charge	MH+ [Da]	ΔM [ppm]	RT [min]	# Missed Cleavages
	High	QNNILDFQNR	2	1	1	CADAFUBP00004640		0	2.68676	2	1262.04	324.45	61.3139	0
	High	REWGSLSK	1	1	1	CADAFUBP00004640		0	2.64486	2	964.025	1576.08	50.0293	1
CADAFUBP00000395	pep:known scaffold:CADRE:DS499594:1115922:1116899:1 gene:CADAFUBG00000403 transcript:CADAFUBT00000403 description:"Putative uncharacterized protein"	7.81797	7.09	1	2	2	3	282	32.0804	7.43018
	A4	Sequence	# PSMs	# Proteins	# Protein Groups	Protein Group Accessions	Modifications	ΔCn	XCorr	Charge	MH+ [Da]	ΔM [ppm]	RT [min]	# Missed Cleavages
	High	GGFTFVQSELGQR	1	1	1	CADAFUBP00004804		0	3.56746	2	1425.82	76.7344	65.449	0
	High	AGDFDLLR	1	1	1	CADAFUBP00004804		0	2.50503	2	906.749	309.695	63.0352	0
CADAFUBP00002857	pep:known scaffold:CADRE:DS499595:3491379:3494297:1 gene:CADAFUBG00002912 transcript:CADAFUBT00002912 description:"Translation elongation factor EF-2 subunit, putative"	7.65689	3.81	1	2	2	2	839	93.1394	6.96143
	A4	Sequence	# PSMs	# Proteins	# Protein Groups	Protein Group Accessions	Modifications	ΔCn	XCorr	Charge	MH+ [Da]	ΔM [ppm]	RT [min]	# Missed Cleavages
	High	QDGVEAIDFFAR	2	1	1	CADAFUBP00005265		0	3.25887	2	1368.22	411.403	68.4355	0
	High	APVFNTVVK	1	1	1	CADAFUBP00005265		0	2.48269	2	975.668	1128.48	58.3955	0
CADAFUBP00002505	pep:known scaffold:CADRE:DS499595:2476336:2478091:-1 gene:CADAFUBG00002557 transcript:CADAFUBT00002557 description:"Glucose-6-phosphate isomerase"	7.44235	5.24	1	2	2	2	553	61.3351	6.27783
	A4	Sequence	# PSMs	# Proteins	# Protein Groups	Protein Group Accessions	Modifications	ΔCn	XCorr	Charge	MH+ [Da]	ΔM [ppm]	RT [min]	# Missed Cleavages
	High	YPLEEHAQENAQEEQR	1	1	1	CADAFUBP00005311		0	4.78204	3	1971.16	140.238	53.3102	0
	High	GQGTFIAWDTPK	2	1	1	CADAFUBP00005311		0	3.19194	2	1320.83	126.731	64.001	0
CADAFUBP00008852	pep:known scaffold:CADRE:DS499601:1322381:1323583:1 gene:CADAFUBG00009018 transcript:CADAFUBT00009018 description:"Electron transfer flavoprotein alpha subunit, putative"	7.34134	8.06	1	2	2	2	360	37.6069	5.99854
	A4	Sequence	# PSMs	# Proteins	# Protein Groups	Protein Group Accessions	Modifications	ΔCn	XCorr	Charge	MH+ [Da]	ΔM [ppm]	RT [min]	# Missed Cleavages
	High	TKGEAGTGDVVEAVK	2	1	1	CADAFUBP00005445		0	3.62254	3	1462.74	1355.19	52.2226	1
	High	IAEEAGAAAVmALER	1	1	1	CADAFUBP00005445	M11(Oxidation)	0	2.53453	2	1518.94	777.333	63.4319	0
CADAFUBP00003570	pep:known scaffold:CADRE:DS499596:694742:696623:1 gene:CADAFUBG00003635 transcript:CADAFUBT00003635 description:"Putative uncharacterized protein"	7.19906	6.08	1	2	2	2	543	60.3422	6.04932
	A4	Sequence	# PSMs	# Proteins	# Protein Groups	Protein Group Accessions	Modifications	ΔCn	XCorr	Charge	MH+ [Da]	ΔM [ppm]	RT [min]	# Missed Cleavages
	High	FSDNLLVR	1	1	1	CADAFUBP00005449		0	2.65768	2	965.354	1893.37	61.1882	0
	High	LLGVWEPR	2	1	1	CADAFUBP00005449		0	2.60953	2	969.663	114.373	63.9714	0
CADAFUBP00000765	pep:known scaffold:CADRE:DS499594:2178315:2180349:1 gene:CADAFUBG00000780 transcript:CADAFUBT00000780 description:"Molecular chaperone Hsp70"	6.72917	4.55	1	2	2	2	638	69.6176	5.17334
	A4	Sequence	# PSMs	# Proteins	# Protein Groups	Protein Group Accessions	Modifications	ΔCn	XCorr	Charge	MH+ [Da]	ΔM [ppm]	RT [min]	# Missed Cleavages
	High	SPTGQcVQSSLR	1	1	1	CADAFUBP00005467	C6(Carbamidomethyl)	0	3.09535	2	1320.27	476.887	50.9796	0
	High	LTITDLLPLPNSDVK	2	1	1	CADAFUBP00005467		0	2.79405	2	1639.29	218.47	72.4791	0
CADAFUBP00001470	pep:known scaffold:CADRE:DS499594:4240356:4241826:-1 gene:CADAFUBG00001505 transcript:CADAFUBT00001505 description:"Adenylosuccinate synthetase"	6.66537	5.42	1	2	2	2	424	46.6189	6.90283
	A4	Sequence	# PSMs	# Proteins	# Protein Groups	Protein Group Accessions	Modifications	ΔCn	XCorr	Charge	MH+ [Da]	ΔM [ppm]	RT [min]	# Missed Cleavages
	High	AVNELGGKDESGDVYAYAQR	1	1	1	CADAFUBP00005587		0	3.32057	3	2146.38	2035.12	59.2766	1
	High	DVTNWFTVDR	1	1	1	CADAFUBP00005587		0	2.83891	2	1252.57	-24.3486	66.9163	0
CADAFUBP00007678	pep:known scaffold:CADRE:DS499599:1913115:1914646:-1 gene:CADAFUBG00007815 transcript:CADAFUBT00007815 description:"Proteasome regulatory particle subunit (RpnI), putative"	6.6005	7.41	1	2	2	2	405	46.0106	5.57959
	A4	Sequence	# PSMs	# Proteins	# Protein Groups	Protein Group Accessions	Modifications	ΔCn	XCorr	Charge	MH+ [Da]	ΔM [ppm]	RT [min]	# Missed Cleavages
	High	ELVTAPLDGTILEGVTR	1	1	1	CADAFUBP00006153		0	3.28454	2	1786.06	1164.3	69.9337	0
	High	AISLEATDYAVR	2	1	1	CADAFUBP00006153		0	3.1135	2	1309.93	953.528	62.0432	0
CADAFUBP00003962	pep:known scaffold:CADRE:DS499596:1837187:1838399:1 gene:CADAFUBG00004032 transcript:CADAFUBT00004032 description:"Eukaryotic translation initiation factor 3 subunit I"	6.53812	7.35	1	2	2	2	340	37.6889	6.69775
	A4	Sequence	# PSMs	# Proteins	# Protein Groups	Protein Group Accessions	Modifications	ΔCn	XCorr	Charge	MH+ [Da]	ΔM [ppm]	RT [min]	# Missed Cleavages
	High	NPEQLDAVIAALGPK	2	1	1	CADAFUBP00006270		0	4.01787	2	1536.32	308.735	71.1753	0
	High	GEITAEEYEK	1	1	1	CADAFUBP00006270		0	2.74138	2	1169.52	842.56	53.2056	0
CADAFUBP00002874	pep:known scaffold:CADRE:DS499595:3533714:3535264:-1 gene:CADAFUBG00002929 transcript:CADAFUBT00002929 description:"NADH-ubiquinone oxidoreductase 49 kDa subunit, putative"	6.53471	7.02	1	2	2	2	470	52.8217	6.65381
	A4	Sequence	# PSMs	# Proteins	# Protein Groups	Protein Group Accessions	Modifications	ΔCn	XCorr	Charge	MH+ [Da]	ΔM [ppm]	RT [min]	# Missed Cleavages
	High	DTELLTSTVEQIADVEGR	3	1	1	CADAFUBP00006405		0	4.1811	2	1976.82	424.737	72.0576	0
	High	GLGLTQAEALLEAGAK	2	1	1	CADAFUBP00006405		0	3.81658	2	1541.84	-9.02569	69.8437	0
CADAFUBP00000907	pep:known scaffold:CADRE:DS499594:2616895:2618504:1 gene:CADAFUBG00000930 transcript:CADAFUBT00000930 description:"GTP-binding protein YchF"	6.51069	7.11	1	2	2	2	394	43.452	7.81104
	A4	Sequence	# PSMs	# Proteins	# Protein Groups	Protein Group Accessions	Modifications	ΔCn	XCorr	Charge	MH+ [Da]	ΔM [ppm]	RT [min]	# Missed Cleavages
	High	VTWTGVPVGQEDVTK	1	1	1	CADAFUBP00006656		0	2.70912	2	1616.42	364.377	62.2858	0
	High	GASPAPQTTTTTTTTNK	1	1	1	CADAFUBP00006656		0	2.57062	2	1677.37	-276.481	29.4893	0
CADAFUBP00008845	pep:known scaffold:CADRE:DS499601:1299428:1300695:1 gene:CADAFUBG00009011 transcript:CADAFUBT00009011 description:"Putative uncharacterized protein"	6.35401	6.91	1	2	2	2	362	39.9347	8.63135
	A4	Sequence	# PSMs	# Proteins	# Protein Groups	Protein Group Accessions	Modifications	ΔCn	XCorr	Charge	MH+ [Da]	ΔM [ppm]	RT [min]	# Missed Cleavages
	High	DPDGYWVEIIR	2	1	1	CADAFUBP00007200		0	3.85184	2	1364	978.596	69.661	0
	High	RHDQDVGTATDPGTYR	1	1	1	CADAFUBP00007200		0	3.8394	3	1789.56	408.111	49.3112	1
CADAFUBP00002661	pep:known scaffold:CADRE:DS499595:2935493:2936679:1 gene:CADAFUBG00002715 transcript:CADAFUBT00002715 description:"Putative uncharacterized protein"	6.19592	13.11	1	2	2	2	305	33.5423	5.2749
	A4	Sequence	# PSMs	# Proteins	# Protein Groups	Protein Group Accessions	Modifications	ΔCn	XCorr	Charge	MH+ [Da]	ΔM [ppm]	RT [min]	# Missed Cleavages
	High	LFNATAVEDLVTRPSASGDAK	1	1	1	CADAFUBP00007239		0	4.46467	3	2163.17	492.004	67.1783	0
	High	GLDMNSAEDAIVK	2	1	1	CADAFUBP00007239		0	3.38591	2	1362.96	225.689	62.2996	0
CADAFUBP00005587	pep:known scaffold:CADRE:DS499597:2352007:2353168:1 gene:CADAFUBG00005684 transcript:CADAFUBT00005684 description:"Putative uncharacterized protein"	6.15948	8.26	1	2	2	2	363	41.3155	9.64209
	A4	Sequence	# PSMs	# Proteins	# Protein Groups	Protein Group Accessions	Modifications	ΔCn	XCorr	Charge	MH+ [Da]	ΔM [ppm]	RT [min]	# Missed Cleavages
	High	TAEQTPLSALYAAK	1	1	1	CADAFUBP00007548		0	2.67921	2	1465.65	1277.89	64.6842	0
	High	EIETLAAIEALDNGK	1	1	1	CADAFUBP00007548		0	2.63148	2	1588.24	892.582	68.2578	0
CADAFUBP00004804	pep:known scaffold:CADRE:DS499597:109143:110165:-1 gene:CADAFUBG00004892 transcript:CADAFUBT00004892 description:"Putative uncharacterized protein"	6.0725	6.18	1	2	2	2	340	38.2242	6.45557
	A4	Sequence	# PSMs	# Proteins	# Protein Groups	Protein Group Accessions	Modifications	ΔCn	XCorr	Charge	MH+ [Da]	ΔM [ppm]	RT [min]	# Missed Cleavages
	High	AEIQYEPNGR	1	1	1	CADAFUBP00007632		0	2.71521	2	1177.41	721.864	51.7713	0
	High	VYVGNLSYDVK	2	1	1	CADAFUBP00007632		0	2.69995	2	1258.34	1337.46	61.0746	0
CADAFUBP00008812	pep:known scaffold:CADRE:DS499601:1196941:1198392:-1 gene:CADAFUBG00008978 transcript:CADAFUBT00008978 description:"FAD dependent oxidoreductase, putative"	5.92068	5.18	1	2	2	2	483	51.278	6.39209
	A4	Sequence	# PSMs	# Proteins	# Protein Groups	Protein Group Accessions	Modifications	ΔCn	XCorr	Charge	MH+ [Da]	ΔM [ppm]	RT [min]	# Missed Cleavages
	High	NLTFASISSETK	1	1	1	CADAFUBP00007678		0	3.3273	2	1300.15	1909.46	62.4372	0
	High	GAIDQVAQVAQIHWVQPK	1	1	1	CADAFUBP00007678		0	3.27321	3	1990.34	1139.27	67.2296	0
CADAFUBP00001501	pep:known scaffold:CADRE:DS499594:4332992:4334429:-1 gene:CADAFUBG00001536 transcript:CADAFUBT00001536 description:"3-isopropylmalate dehydrogenase"	5.75319	6.56	1	2	2	2	366	39.0242	5.49072
	A4	Sequence	# PSMs	# Proteins	# Protein Groups	Protein Group Accessions	Modifications	ΔCn	XCorr	Charge	MH+ [Da]	ΔM [ppm]	RT [min]	# Missed Cleavages
	High	SQVDEIVLVGGSTR	2	1	1	CADAFUBP00008141		0	3.58876	2	1461.56	1221.67	62.3372	0
	High	DAGAIAGLNVLR	1	1	1	CADAFUBP00008141		0	3.22855	2	1170.89	1047.73	64.9845	0
CADAFUBP00002559	pep:known scaffold:CADRE:DS499595:2631139:2632713:-1 gene:CADAFUBG00002613 transcript:CADAFUBT00002613 description:"Eukaryotic translation initiation factor 3 subunit L"	5.63908	4.62	1	2	2	2	476	54.6692	5.33838
	A4	Sequence	# PSMs	# Proteins	# Protein Groups	Protein Group Accessions	Modifications	ΔCn	XCorr	Charge	MH+ [Da]	ΔM [ppm]	RT [min]	# Missed Cleavages
	High	DPPGFSIVGTLLR	1	1	1	CADAFUBP00008812		0	3.29804	2	1372.4	466.671	73.8779	0
	High	VTVGGLDLPTVK	1	1	1	CADAFUBP00008812		0	2.62263	2	1200.21	1258.25	65.6656	0
CADAFUBP00008701	pep:known scaffold:CADRE:DS499601:887315:888823:1 gene:CADAFUBG00008865 transcript:CADAFUBT00008865 description:"Eukaryotic translation initiation factor 3 subunit M"	5.60984	5.56	1	2	2	2	468	51.0816	5.05908
	A4	Sequence	# PSMs	# Proteins	# Protein Groups	Protein Group Accessions	Modifications	ΔCn	XCorr	Charge	MH+ [Da]	ΔM [ppm]	RT [min]	# Missed Cleavages
	High	TRPEFDPLSFNIAK	1	1	1	CADAFUBP00008845		0	3.68002	3	1636.61	1070.09	67.2759	0
	High	AVGVDVTPAPK	1	1	1	CADAFUBP00008845		0	2.67399	2	1053.79	184.386	53.1688	0
CADAFUBP00001736	pep:known scaffold:CADRE:DS499595:153434:155121:1 gene:CADAFUBG00001775 transcript:CADAFUBT00001775 description:"Aldehyde dehydrogenase, putative"	5.53469	4.88	1	2	2	2	492	51.9098	5.80811
	A4	Sequence	# PSMs	# Proteins	# Protein Groups	Protein Group Accessions	Modifications	ΔCn	XCorr	Charge	MH+ [Da]	ΔM [ppm]	RT [min]	# Missed Cleavages
	High	LGGPVTAFVAGAGVK	1	1	1	CADAFUBP00008852		0	4.05634	2	1346.27	1860.32	65.4896	0
	High	APAQTEWVSEELAK	1	1	1	CADAFUBP00008852		0	3.28499	2	1559.22	282.773	63.6167	0
CADAFUBP00007548	pep:known scaffold:CADRE:DS499599:1524604:1526515:1 gene:CADAFUBG00007684 transcript:CADAFUBT00007684 description:"Aldehyde dehydrogenase AldA, putative"	5.31069	5.19	1	2	2	2	559	60.9071	6.72705
	A4	Sequence	# PSMs	# Proteins	# Protein Groups	Protein Group Accessions	Modifications	ΔCn	XCorr	Charge	MH+ [Da]	ΔM [ppm]	RT [min]	# Missed Cleavages
	High	TDITDLNEDPVVVWQHR	2	1	1	CADAFUBP00008897		0	4.59727	3	2038.71	838.124	66.2913	0
	High	KVHIADTAITR	1	1	1	CADAFUBP00008897		0	4.14986	3	1224.43	-222.084	50.6215	1
CADAFUBP00006656	pep:known scaffold:CADRE:DS499598:1535284:1536556:1 gene:CADAFUBG00006784 transcript:CADAFUBT00006784 description:"Aha1 domain family"	5.27974	8.44	1	2	2	2	379	42.3297	6.03662
	A4	Sequence	# PSMs	# Proteins	# Protein Groups	Protein Group Accessions	Modifications	ΔCn	XCorr	Charge	MH+ [Da]	ΔM [ppm]	RT [min]	# Missed Cleavages
	High	APELIFGATNYTTK	2	1	1	CADAFUBP00009053		0	4.15946	2	1525.98	124.218	64.8413	0
	High	DLPNLFDFSR	2	1	1	CADAFUBP00009053		0	2.94541	2	1224.7	891.139	71.6994	0
CADAFUBP00003666	pep:known scaffold:CADRE:DS499596:983845:985299:1 gene:CADAFUBG00003731 transcript:CADAFUBT00003731 description:"Oxysterol binding protein (Osh5), putative"	5.17615	5.53	1	2	2	2	416	46.6567	7.25439
	A4	Sequence	# PSMs	# Proteins	# Protein Groups	Protein Group Accessions	Modifications	ΔCn	XCorr	Charge	MH+ [Da]	ΔM [ppm]	RT [min]	# Missed Cleavages
	High	HLTANTYLVGER	2	1	1	CADAFUBP00009110		0	3.17658	2	1375.72	1458.65	57.2241	0
	High	AAAPAAEPEAQPEK	1	1	1	CADAFUBP00009110		0	2.53157	2	1379.88	147.029	30.8139	0

## Sheet: TslA 60-100kD
	A4	Sequence	# PSMs	# Proteins	# Protein Groups	Protein Group Accessions	Modifications	ΔCn	XCorr	Charge	MH+ [Da]	ΔM [ppm]	RT [min]	# Missed Cleavages
Accession	Description	Score	Coverage	# Proteins	# Unique Peptides	# Peptides	# PSMs	# AAs	MW [kDa]	calc. pI
CADAFUBP00000765	pep:known scaffold:CADRE:DS499594:2178315:2180349:1 gene:CADAFUBG00000780 transcript:CADAFUBT00000780 description:"Molecular chaperone Hsp70"	166.874	42.32	1	20	22	49	638	69.6176	5.17334
	A4	Sequence	# PSMs	# Proteins	# Protein Groups	Protein Group Accessions	Modifications	ΔCn	XCorr	Charge	MH+ [Da]	ΔM [ppm]	RT [min]	# Missed Cleavages
	High	NPADITQEEYASFYK	4	1	1	CADAFUBP00005158		0	5.49082	2	1775.9	47.1437	63.951	0
	High	ETEKEVPDEEAEETKEEEDEEK	2	1	1	CADAFUBP00005158		0	4.83774	3	2653.35	839.395	53.068	2
	High	SGDEATSLADYVTR	4	1	1	CADAFUBP00005158		0	4.14069	2	1487.64	1985.55	62.9912	0
	High	IEEVDDEEEEEK	2	1	1	CADAFUBP00005158		0	4.07284	2	1493.18	375.294	49.5502	0
	High	GVVDSEDLPLNLSR	2	1	1	CADAFUBP00005158		0	4.0198	2	1514.13	228.93	64.9378	0
	High	HSEFISYPIYLHVLK	1	1	1	CADAFUBP00005158		0	3.89824	3	1846.52	287.78	67.6392	0
	High	DFELEETEEEKAER	3	1	1	CADAFUBP00005158		0	3.73166	2	1753.71	-37.006	58.6171	1
	High	SLSNDWEDHLAVK	2	1	1	CADAFUBP00005158		0	3.5242	2	1514.15	275.388	62.4346	0
	High	LGIHEDAQNR	3	1	1	CADAFUBP00005158		0	3.48977	3	1152.24	-292.404	32.478	0
	High	ELISNASDALDK	1	1	1	CADAFUBP00005158		0	3.46402	2	1278.88	2531.36	58.7792	0
	High	ADLINNLGTIAR	2	1	1	CADAFUBP00005158		0	3.33314	2	1272.05	1048.53	64.6473	0
	High	SGDEATSLADYVTRMPEHQK	1	1	1	CADAFUBP00005158		0	3.21922	3	2230.96	-1827.96	62.9912	1
	High	APFDLFETK	2	1	1	CADAFUBP00005158		0	3.16632	2	1068.05	474.752	66.5984	0
	High	RAPFDLFETK	2	1	1	CADAFUBP00005158		0	3.12482	2	1225.17	1244	65.0024	1
	High	DEQTDYLNESR	2	1	1	CADAFUBP00005158		0	2.99179	2	1369.27	-228.903	54.4998	0
	High	TGQFGWSANMER	1	1	1	CADAFUBP00005158		0	2.95853	2	1384.16	395.308	61.5674	0
	High	YQSLSDPTK	2	1	1	CADAFUBP00005158		0	2.85616	2	1038.95	421.979	48.8025	0
	High	TLELFNEIAEDR	2	1	1	CADAFUBP00005158		0	2.83967	2	1450.08	244.564	68.7577	0
CADAFUBP00006270	pep:known scaffold:CADRE:DS499598:460589:463108:-1 gene:CADAFUBG00006394 transcript:CADAFUBT00006394 description:"5-methyltetrahydropteroyltriglutamate--homocysteine S-methyltransferase"	157.018	35.92	1	22	22	43	774	86.8405	6.78564
	A4	Sequence	# PSMs	# Proteins	# Protein Groups	Protein Group Accessions	Modifications	ΔCn	XCorr	Charge	MH+ [Da]	ΔM [ppm]	RT [min]	# Missed Cleavages
	High	YSPSQIGGFILQK	4	1	1	CADAFUBP00002521		0	5.03774	3	1438.84	738.355	66.7848	0
	High	STNGDTHLGGEDFDIHLVR	2	1	1	CADAFUBP00002521		0	4.55331	3	2084.75	846.852	63.2067	0
	High	TDELQTASLTLFDK	2	1	1	CADAFUBP00002521		0	4.17806	2	1581.84	27.3924	67.8039	0
	High	NQSGEGTATAEELK	2	1	1	CADAFUBP00002521		0	4.08988	2	1434.28	-273.242	49.6516	0
	High	IVQHTNGDAWVEAR	2	1	1	CADAFUBP00002521		0	4.0597	3	1599.93	2583.03	55.5634	0
	High	VVNEPTAAALAYGLEK	2	1	1	CADAFUBP00002521		0	3.86251	2	1647.42	935.29	65.1054	0
	High	LLGNFQLVGIPPAHR	2	1	1	CADAFUBP00002521		0	3.63834	3	1632.81	531.316	66.9877	0
	High	DSGLDLSNDR	2	1	1	CADAFUBP00002521		0	3.42383	2	1091.85	324.647	54.0975	0
	High	NAVVTVPAYFNDSQR	3	1	1	CADAFUBP00002521		0	3.28713	3	1681.5	395.908	63.5892	0
	High	DAGQIAGLNVLR	1	1	1	CADAFUBP00002521		0	3.23396	2	1226.86	141.981	63.9641	0
	High	QAVVNPENTLFATK	2	1	1	CADAFUBP00002521		0	3.22077	2	1532.99	771.296	63.1983	0
	High	KAAIEAANR	2	1	1	CADAFUBP00002521		0	2.86388	2	943.557	26.0237	28.5843	1
	High	KFTDPEVQR	1	1	1	CADAFUBP00002521		0	2.86385	2	1122.14	2283.94	49.2252	1
	High	IIENAEGAR	2	1	1	CADAFUBP00002521		0	2.76625	2	972.508	-2.60346	31.1733	0
	High	ADSVLNDTEK	1	1	1	CADAFUBP00002521		0	2.64875	2	1091.83	284.4	47.0735	0
	High	LDKAEAEQIR	2	1	1	CADAFUBP00002521		0	2.52771	2	1173.43	681.771	47.827	1
	High	HIVQQFK	1	1	1	CADAFUBP00002521		0	2.49491	2	901.978	2736.12	32.8686	0
CADAFUBP00008697	pep:known scaffold:CADRE:DS499601:878645:881522:1 gene:CADAFUBG00008861 transcript:CADAFUBT00008861 description:"Alpha,alpha-trehalose phosphate synthase subunit TPS3, putative"	151.208	28.29	1	22	22	46	919	103.104	6.1001
	A4	Sequence	# PSMs	# Proteins	# Protein Groups	Protein Group Accessions	Modifications	ΔCn	XCorr	Charge	MH+ [Da]	ΔM [ppm]	RT [min]	# Missed Cleavages
	High	AAANGLDNVKPENFDQQLGVSIIK	2	1	1	CADAFUBP00002458		0	5.36346	3	2542.11	306.689	66.961	0
	High	TNEIAGDGTTTATVLAR	2	1	1	CADAFUBP00002458		0	4.45683	2	1691.25	227.759	58.8452	0
	High	ISAVQDIIPALEASTTLR	1	1	1	CADAFUBP00002458		0	4.23319	3	1899.49	753.895	73.4243	0
	High	AAVEEGILPGGGTALLK	2	1	1	CADAFUBP00002458		0	4.12782	2	1596.88	613.173	65.8456	0
	High	VEFEKPLILLSEK	4	1	1	CADAFUBP00002458		0	3.8436	2	1546.23	867.217	67.0862	0
	High	VGGASEVEVGEKK	1	1	1	CADAFUBP00002458		0	3.80918	2	1289.47	618.998	32.5388	1
	High	VGGASEVEVGEK	5	1	1	CADAFUBP00002458		0	3.7646	2	1161.12	461.497	49.5683	0
	High	AITLQDKFENLGAR	2	1	1	CADAFUBP00002458		0	3.74364	2	1576.2	221.441	62.8207	1
	High	GYTSPYFITDTK	2	1	1	CADAFUBP00002458		0	3.72311	2	1394	952.789	62.4847	0
	High	EDTIILNGEGSK	2	1	1	CADAFUBP00002458		0	3.33601	2	1276.94	1019.43	56.3372	0
	High	NVLIESPYGSPK	1	1	1	CADAFUBP00002458		0	2.71221	2	1304.06	281.734	60.144	0
	High	VVDALNATR	2	1	1	CADAFUBP00002458		0	2.68903	2	958.308	-233.243	51.6785	0
	High	GQLQVAAVK	1	1	1	CADAFUBP00002458		0	2.63915	2	913.901	388.318	52.668	0
CADAFUBP00005158	pep:known scaffold:CADRE:DS499597:1036765:1038946:1 gene:CADAFUBG00005249 transcript:CADAFUBT00005249 description:"Molecular chaperone Mod-E/Hsp90"	133.704	30.17	1	18	18	38	706	80.5903	5.0083
	A4	Sequence	# PSMs	# Proteins	# Protein Groups	Protein Group Accessions	Modifications	ΔCn	XCorr	Charge	MH+ [Da]	ΔM [ppm]	RT [min]	# Missed Cleavages
	High	DSFVSGFQWATR	2	1	1	CADAFUBP00002857		0	4.33802	2	1401.03	265.096	67.8308	0
	High	IFAAVNNDKTEEIHK	1	1	1	CADAFUBP00002857		0	3.70645	2	1729.17	161.478	54.5142	1
	High	SGTLTTSETAHNLK	2	1	1	CADAFUBP00002857		0	3.6503	2	1461.03	880.584	49.7488	0
	High	LWGDNYFNPQTK	2	1	1	CADAFUBP00002857		0	3.42095	2	1484.26	1048.33	64.9856	0
	High	STLTDSMIQR	2	1	1	CADAFUBP00002857		0	3.39573	2	1153.72	1858.28	57.592	0
	High	AYLPVNESFGFNGDLR	2	1	1	CADAFUBP00002857		0	3.36214	2	1800.23	754.472	68.5841	0
	High	DLEEDHAGVPLR	2	1	1	CADAFUBP00002857		0	3.17939	2	1350.4	-194.386	56.5191	0
	High	ETVGGESSMTALSK	2	1	1	CADAFUBP00002857		0	3.14814	2	1396.91	175.917	56.3115	0
	High	AFNmFILDPIFK	1	1	1	CADAFUBP00002857	M4(Oxidation)	0	3.10867	2	1471.48	-192.487	73.408	0
	High	ETVGGESSmTALSK	2	1	1	CADAFUBP00002857	M9(Oxidation)	0	3.0343	2	1412.66	1.27489	49.3181	0
	High	STLTDSmIQR	1	1	1	CADAFUBP00002857	M7(Oxidation)	0	2.71525	2	1169.17	1367.71	50.9203	0
	High	EDLYQSFSR	1	1	1	CADAFUBP00002857		0	2.70976	2	1144.87	296.364	60.7223	0
	High	EGPIAEEPMR	1	1	1	CADAFUBP00002857		0	2.57242	2	1128.8	234.439	54.5323	0
	High	LLADDYGWDVTDAR	1	1	1	CADAFUBP00002857		0	2.50572	2	1611.97	1380.64	65.2342	0
	High	FYAFGR	1	1	1	CADAFUBP00002857		0	1.82261	1	760.771	516.394	59.1758	0
CADAFUBP00008141	pep:known scaffold:CADRE:DS499600:1092588:1094879:-1 gene:CADAFUBG00008293 transcript:CADAFUBT00008293 description:"Hsp70 chaperone (HscA), putative"	114.951	28.5	1	11	11	30	614	66.9316	5.38916
	A4	Sequence	# PSMs	# Proteins	# Protein Groups	Protein Group Accessions	Modifications	ΔCn	XCorr	Charge	MH+ [Da]	ΔM [ppm]	RT [min]	# Missed Cleavages
	High	NQVNDENGLGGQIDEDDKQTILDAVK	1	1	1	CADAFUBP00002116		0	4.57832	3	2828.95	210.659	64.6862	1
	High	VQALLEEFFGGK	3	1	1	CADAFUBP00002116		0	4.07572	2	1341.09	2520.49	73.2482	0
	High	KSDVNDIVLVGGSTR	1	1	1	CADAFUBP00002116		0	3.78959	2	1560.4	360.375	58.9834	1
	High	VVNEPTAAAIAYGLDK	2	1	1	CADAFUBP00002116		0	3.27845	2	1632.94	658.26	64.602	0
	High	AESITITNDK	2	1	1	CADAFUBP00002116		0	3.25874	2	1093.9	2140.97	51.5635	0
	High	ITPSYVAFTDEER	2	1	1	CADAFUBP00002116		0	3.18734	2	1528.13	260.716	62.3964	0
	High	NSLENYAFSLK	1	1	1	CADAFUBP00002116		0	3.18489	2	1288.25	2020.83	65.5761	0
	High	FELTGIPPAPR	3	2	2	CADAFUBP00000765;CADAFUBP00002116		0	3.05352	2	1199.98	1934.79	64.6304	0
	High	SDVNDIVLVGGSTR	2	1	1	CADAFUBP00002116		0	2.85449	2	1431.77	21.3653	61.4955	0
	High	VEIIANDQGNR	2	1	1	CADAFUBP00002116		0	2.80507	2	1228.98	286.158	51.605	0
	High	IFTPEEVSAmVLGK	1	1	1	CADAFUBP00002116	M10(Oxidation)	0.2849	2.65756	2	1538.37	1024.1	68.6729	0
	High	DNNLLGK	1	2	2	CADAFUBP00000765;CADAFUBP00002116		0	1.7415	1	773.212	-262.478	44.4068	0
CADAFUBP00002521	pep:known scaffold:CADRE:DS499595:2526837:2529060:-1 gene:CADAFUBG00002574 transcript:CADAFUBT00002574 description:"Mitochondrial Hsp70 chaperone (Ssc70), putative"	111.131	31.77	1	17	17	33	661	71.9316	6.16357
	A4	Sequence	# PSMs	# Proteins	# Protein Groups	Protein Group Accessions	Modifications	ΔCn	XCorr	Charge	MH+ [Da]	ΔM [ppm]	RT [min]	# Missed Cleavages
	High	AAQSAALAIVQAINANAVK	3	1	1	CADAFUBP00008871		0	4.92774	2	1825.33	707.608	71.5726	0
	High	IPEISTAGDVETVAAILK	2	1	1	CADAFUBP00008871		0	4.87906	2	1829.3	1250.91	71.7046	0
	High	ETAQAVAVLEDLIK	2	1	1	CADAFUBP00008871		0	3.91487	2	1501.08	831.081	73.9274	0
	High	LVEDPQIVAPFLPK	2	1	1	CADAFUBP00008871		0	3.81409	2	1567.13	785.646	69.3749	0
	High	mTPSGHNWVQGQGSGPR	2	1	1	CADAFUBP00008871	M1(Oxidation)	0	3.79496	3	1813.04	668.533	52.4943	0
	High	EQFENPITSLSGGWK	2	1	1	CADAFUBP00008871		0	3.7715	2	1694.15	782.334	69.0869	0
	High	NYETLADPEAR	2	1	1	CADAFUBP00008871		0	3.4444	2	1279.95	1055.38	57.3128	0
	High	DGKIPEISTAGDVETVAAILK	1	1	1	CADAFUBP00008871		0	3.29895	3	2127.79	299.666	70.6203	1
	High	AINNEQLEGFPK	2	1	1	CADAFUBP00008871		0	3.16894	2	1360.17	349.551	60.2876	0
	High	TPSEYIQWR	2	1	1	CADAFUBP00008871		0	2.96039	2	1180.93	1140.82	61.7596	0
	High	LEEFGFLR	2	1	1	CADAFUBP00008871		0	2.93896	2	1010.51	-21.7898	66.777	0
	High	DVGIDIPQSDVEAK	2	1	1	CADAFUBP00008871		0	2.73363	2	1488.92	2133.93	60.9851	0
CADAFUBP00002458	pep:known scaffold:CADRE:DS499595:2359548:2361482:-1 gene:CADAFUBG00002509 transcript:CADAFUBT00002509 description:"Antigenic mitochondrial protein HSP60, putative"	95.4164	28.96	1	13	13	27	587	61.9117	5.64307
	A4	Sequence	# PSMs	# Proteins	# Protein Groups	Protein Group Accessions	Modifications	ΔCn	XCorr	Charge	MH+ [Da]	ΔM [ppm]	RT [min]	# Missed Cleavages
	High	ETPVENGEATPAAAETTEATAEQPK	2	1	1	CADAFUBP00006761		0	5.21083	3	2542.37	73.435	57.1665	0
	High	TEDAKPVEAAAEPVAATSATAEATEAAAPASAEEK	2	1	1	CADAFUBP00006761		0	4.75699	3	3356.74	337.429	61.4185	0
	High	TTPAGIFNLADISDLAK	5	1	1	CADAFUBP00006761		0	4.52292	3	1747.56	364.038	73.6358	0
	High	AEDKTTPAGIFNLADISDLAK	2	1	1	CADAFUBP00006761		0	3.97606	3	2191.25	510.189	72.0684	1
	High	RTSLFGNFFQK	1	1	1	CADAFUBP00006761		0	3.74095	3	1345.45	556.197	67.0458	1
	High	EAAAQSPAAETPAGK	1	1	1	CADAFUBP00006761		0	3.68266	2	1399	222.887	31.0114	0
	High	EEAKEEITPATEGVLGHK	2	1	1	CADAFUBP00006761		0	3.67788	3	1942.53	2339.53	57.2811	1
	High	FFYFSNDPVEAK	1	1	1	CADAFUBP00006761		0	3.41997	2	1464.02	229.323	66.0514	0
	High	DSWFVALEAK	2	1	1	CADAFUBP00006761		0	3.24542	2	1166.07	410.727	68.753	0
	High	AEKETIVASEGYK	1	1	1	CADAFUBP00006761		0	2.9471	2	1424.93	141.382	52.5153	1
	High	ASIFGSFLGK	2	1	1	CADAFUBP00006761		0	2.94564	2	1027.34	755.733	68.763	0
CADAFUBP00008871	pep:known scaffold:CADRE:DS499601:1379360:1382670:1 gene:CADAFUBG00009037 transcript:CADAFUBT00009037 description:"Translation elongation factor eEF-3, putative"	82.69	14.46	1	12	12	24	1065	117.694	6.17627
	A4	Sequence	# PSMs	# Proteins	# Protein Groups	Protein Group Accessions	Modifications	ΔCn	XCorr	Charge	MH+ [Da]	ΔM [ppm]	RT [min]	# Missed Cleavages
	High	TEVQFGHAGASANSQLETAVYK	2	1	1	CADAFUBP00007473		0	5.85952	3	2311.89	1630.64	61.0145	0
	High	mGVLNGLFVLGR	2	1	1	CADAFUBP00007473	M1(Oxidation)	0	4.14752	2	1292.25	410.332	70.8803	0
	High	ILLLLGEVGGVEEYR	2	1	1	CADAFUBP00007473		0	4.05684	2	1660.03	59.7146	72.1736	0
	High	IGNTGGmmDNIVASK	1	1	1	CADAFUBP00007473	M7(Oxidation); M8(Oxidation)	0	3.97209	2	1540.05	214.825	51.5103	0
	High	HPDVDTVVNFASSR	3	1	1	CADAFUBP00007473		0	3.91215	3	1545.8	1325.43	61.9265	0
	High	FGGALDGAAEEFTK	1	1	1	CADAFUBP00007473		0	3.81729	2	1414.49	1287.36	63.7476	0
	High	MGVLNGLFVLGR	4	1	1	CADAFUBP00007473		0	3.5886	2	1277.19	1144.75	73.1487	0
	High	YPGTTFIDHLLR	1	1	1	CADAFUBP00007473		0	3.56582	3	1433.5	515.507	68.8682	0
	High	KPAAFISTITDDR	2	1	1	CADAFUBP00007473		0	3.19877	2	1435.12	254.443	61.122	0
	High	SIAIIAEGVPERR	2	1	1	CADAFUBP00007473		0	2.98699	2	1411.22	294.807	60.37	1
	High	GITIIGPATVGGIKPGAFK	1	1	1	CADAFUBP00007473		0.1023	2.7216	2	1797.35	159.271	66.5269	0
	High	GSVGYVSK	1	1	1	CADAFUBP00007473		0	1.79639	1	797.589	1465.84	30.5317	0
CADAFUBP00006761	pep:known scaffold:CADRE:DS499598:1831404:1833267:1 gene:CADAFUBG00006889 transcript:CADAFUBT00006889 description:"Conserved lysine-rich protein, putative"	78.8875	31.89	1	11	11	21	533	56.0545	5.07178
	A4	Sequence	# PSMs	# Proteins	# Protein Groups	Protein Group Accessions	Modifications	ΔCn	XCorr	Charge	MH+ [Da]	ΔM [ppm]	RT [min]	# Missed Cleavages
	High	ATAGDTHLGGQDFDTNLLEHFK	2	1	1	CADAFUBP00008141		0	5.67982	3	2388.07	397.119	66.9508	0
	High	IINEPTAAAIAYGLGSGK	4	1	1	CADAFUBP00008141		0	4.96498	2	1747.07	643.572	66.5439	0
	High	SINPDEAVAYGAAVQAGILSGK	1	1	1	CADAFUBP00008141		0	4.67818	3	2132.85	818.629	71.0823	0
	High	LSTTEIEQMINDAAK	3	1	1	CADAFUBP00008141		0	4.29656	2	1665.15	795.939	70.5447	0
	High	VVDQGGNPVVEVEYLGETK	4	1	1	CADAFUBP00008141		0	4.26319	2	2032.09	34.7525	66.2877	0
	High	DAGAIAGLNVLR	2	1	1	CADAFUBP00008141		0	3.72918	2	1171.11	1233.7	64.8411	0
	High	AFSGTLEPVQQVLK	4	1	1	CADAFUBP00008141		0	3.67772	2	1518.77	1270.67	65.3706	0
	High	SQVDEIVLVGGSTR	2	1	1	CADAFUBP00008141		0	3.67424	2	1460.12	237.949	62.1179	0
	High	VEEIISDPTMSLK	2	1	1	CADAFUBP00008141		0	3.56751	2	1461.85	65.2555	63.3944	0
	High	VEEIISDPTmSLK	2	1	1	CADAFUBP00008141	M10(Oxidation)	0	3.38821	2	1477.98	158.34	61.0961	0
	High	SANITISNAVGK	3	1	1	CADAFUBP00008141		0	3.28556	2	1178.16	2983.13	56.3287	0
	High	AVITVPAYFNDNQR	1	1	1	CADAFUBP00008141		0	2.98517	2	1608.1	177.694	64.8491	0
CADAFUBP00007473	pep:known scaffold:CADRE:DS499599:1318340:1321182:-1 gene:CADAFUBG00007609 transcript:CADAFUBT00007609 description:"ATP citrate lyase, subunit 1, putative"	75.5787	21.66	1	11	11	22	725	78.9348	8.52881
	A4	Sequence	# PSMs	# Proteins	# Protein Groups	Protein Group Accessions	Modifications	ΔCn	XCorr	Charge	MH+ [Da]	ΔM [ppm]	RT [min]	# Missed Cleavages
	High	HAVLHDQENEATYTPLK	2	1	1	CADAFUBP00006687		0	5.44397	3	1967.23	641.516	55.3893	0
	High	KPNESIFSEFSGSAEPSDEGSGDVK	2	1	1	CADAFUBP00006687		0	4.39777	3	2600	-63.8222	64.6765	0
	High	DLDQEFTLGPGILPR	3	1	1	CADAFUBP00006687		0	3.721	3	1671.86	589.782	70.4477	0
	High	SGLVVSLPHGYDGQGPEHSSGR	1	1	1	CADAFUBP00006687		0	3.33249	3	2237.54	656.481	60.7813	0
	High	VILcSGQVYATLVK	1	1	1	CADAFUBP00006687	C4(Carbamidomethyl)	0	3.15996	2	1551.01	96.9605	65.8627	0
	High	LNVLSNVVR	2	1	1	CADAFUBP00006687		0	2.76445	2	1013.79	176.306	62.1096	0
	High	GEAEAFGYNKPK	1	1	1	CADAFUBP00006687		0	2.6683	2	1311.07	331.384	52.2087	0
	High	ELELDHYGFTER	1	1	1	CADAFUBP00006687		0	2.64811	2	1509.05	229.367	62.88	0
	High	EWLTSAWNGFK	1	1	1	CADAFUBP00006687		0	2.62731	2	1339.04	292.071	69.7393	0
	High	SDIEEFTGDSHFR	1	1	1	CADAFUBP00006687		0	2.548	2	1539.37	-195.407	60.9477	0
CADAFUBP00002857	pep:known scaffold:CADRE:DS499595:3491379:3494297:1 gene:CADAFUBG00002912 transcript:CADAFUBT00002912 description:"Translation elongation factor EF-2 subunit, putative"	72.0555	18.59	1	13	13	23	839	93.1394	6.96143
	A4	Sequence	# PSMs	# Proteins	# Protein Groups	Protein Group Accessions	Modifications	ΔCn	XCorr	Charge	MH+ [Da]	ΔM [ppm]	RT [min]	# Missed Cleavages
	High	FTGEYDAVPATAR	2	1	1	CADAFUBP00000176		0	4.05667	2	1399.18	1080.85	57.6349	0
	High	ANEINKEVYDFLASATAK	2	1	1	CADAFUBP00000176		0	3.693	3	1984.85	426.577	71.9262	1
	High	EVYDFLASATAK	2	1	1	CADAFUBP00000176		0	3.46351	2	1316.02	1034.14	65.4235	0
	High	LTGEMSGWTTPK	1	1	1	CADAFUBP00000176		0	3.25702	2	1309.2	1201.19	60.3786	0
	High	DKDGNEFLLQPPTGEGLPAK	1	1	1	CADAFUBP00000176		0	3.2194	3	2127.56	696.012	64.6392	1
	High	SSVNVAVSPTSDR	2	1	1	CADAFUBP00000176		0	2.97911	2	1320.01	1019.13	53.0391	0
	High	SLFTVTPGSEQIR	1	1	1	CADAFUBP00000176		0	2.72022	2	1435.76	694.665	63.3512	0
	High	LTGEmSGWTTPK	1	1	1	CADAFUBP00000176	M5(Oxidation)	0	2.63172	2	1323.71	64.776	56.1517	0
	High	KGEPNSIISSYNR	1	1	1	CADAFUBP00000176		0	2.60812	2	1465.29	374.723	56.1041	1
	High	IHETNLK	1	1	1	CADAFUBP00000176		0	1.70683	1	854.7	265.378	29.3425	0
CADAFUBP00001278	pep:known scaffold:CADRE:DS499594:3656396:3658941:-1 gene:CADAFUBG00001304 transcript:CADAFUBT00001304 description:"Transketolase TktA"	71.5971	19.59	1	9	9	19	684	74.7807	6.59521
	A4	Sequence	# PSMs	# Proteins	# Protein Groups	Protein Group Accessions	Modifications	ΔCn	XCorr	Charge	MH+ [Da]	ΔM [ppm]	RT [min]	# Missed Cleavages
	High	IHAVVPELmSGSADLTGSNNTR	2	1	1	CADAFUBP00001278	M9(Oxidation)	0	5.92155	3	2286.92	789.332	61.551	0
	High	NAVDFQPPEYGIGEWSGR	3	1	1	CADAFUBP00001278		0	5.3533	2	2023.18	614.018	67.4675	0
	High	QNLPQLENSTIEAALK	4	1	1	CADAFUBP00001278		0	5.09476	3	1769.56	347.558	67.2314	0
	High	DGDNDLEGIEAAIHEAK	3	1	1	CADAFUBP00001278		0	3.79943	3	1798.97	1187.34	67.1361	0
	High	LQGTGGVHGNPLK	2	1	1	CADAFUBP00001278		0	3.05327	2	1278.07	293.484	51.5255	0
	High	SLPTYKPTDAAVASR	2	1	1	CADAFUBP00001278		0	2.74466	2	1577.21	238.409	56.7801	0
	High	VVSVPcFEVFDAQPK	1	1	1	CADAFUBP00001278	C6(Carbamidomethyl)	0	2.69773	2	1721.33	-305.192	68.3561	0
	High	FGASGPYK	1	1	1	CADAFUBP00001278		0	2.50487	2	826.354	-66.6235	49.2345	0
	High	YSHEQFGLNR	1	1	1	CADAFUBP00001278		0	2.48685	2	1250.3	-231.728	54.3068	0
CADAFUBP00002116	pep:known scaffold:CADRE:DS499595:1247288:1249484:-1 gene:CADAFUBG00002161 transcript:CADAFUBT00002161 description:"ER Hsp70 chaperone BiP, putative"	65.0633	21.73	1	9	12	21	672	73.3395	5.03369
	A4	Sequence	# PSMs	# Proteins	# Protein Groups	Protein Group Accessions	Modifications	ΔCn	XCorr	Charge	MH+ [Da]	ΔM [ppm]	RT [min]	# Missed Cleavages
	High	MVLTSDAATILR	2	1	1	CADAFUBP00006504		0	3.42871	2	1292.75	1576.08	65.1833	0
	High	NPVNFNVDNVR	2	1	1	CADAFUBP00006504		0	3.0185	2	1288.13	373.764	60.2165	0
	High	GATQNHLDDVER	1	1	1	CADAFUBP00006504		0	2.99868	2	1355.27	471.556	33.7997	0
	High	FNILVIK	2	1	1	CADAFUBP00006504		0	2.86686	2	846.943	470.364	66.0872	0
	High	TPGLPQYAIR	2	1	1	CADAFUBP00006504		0	2.81849	2	1115.82	176.867	60.5812	0
	High	TSDITQGYEK	2	1	1	CADAFUBP00006504		0	2.7877	2	1141.51	-25.1604	48.0692	0
	High	LVPGAGATEIQLVEK	2	1	1	CADAFUBP00006504		0	2.7598	2	1524.95	57.8329	62.9098	0
	High	YAEAFEVIPR	1	1	1	CADAFUBP00006504		0	2.7549	2	1196.18	1307.57	63.858	0
	High	QAGGPKPPGPNPNWDED	1	1	1	CADAFUBP00006504		0	2.50601	2	1776.07	152.546	57.8737	0
CADAFUBP00008876	pep:known scaffold:CADRE:DS499601:1401838:1403510:1 gene:CADAFUBG00009042 transcript:CADAFUBT00009042 description:"Pyruvate dehydrogenase complex, dihydrolipoamide acetyltransferase"	61.2362	26.19	1	7	7	15	485	51.9993	6.68311
	A4	Sequence	# PSMs	# Proteins	# Protein Groups	Protein Group Accessions	Modifications	ΔCn	XCorr	Charge	MH+ [Da]	ΔM [ppm]	RT [min]	# Missed Cleavages
	High	VADAGNFAYTDLDGSVTK	2	1	1	CADAFUBP00003657		0	5.45586	2	1844.04	89.0832	62.9821	0
	High	YDYENVDSDAANK	2	1	1	CADAFUBP00003657		0	4.55118	2	1503.9	184.26	54.8707	0
	High	KVADAGNFAYTDLDGSVTK	2	1	1	CADAFUBP00003657		0	4.4861	3	1973.42	735.12	61.605	1
	High	AQGLQSYEVPTGWK	2	1	1	CADAFUBP00003657		0	4.13771	2	1564.3	329.984	63.7058	0
	High	GIHFGAASDGDGDR	1	1	1	CADAFUBP00003657		0	3.86857	2	1375.06	330.477	53.7304	0
	High	LLIGQNGILSTPAASNLIR	2	1	1	CADAFUBP00003657		0	3.68786	2	1952.23	559.513	70.4591	0
	High	LSGTGSSGATIR	2	1	1	CADAFUBP00003657		0	2.89689	2	1106.34	-219.31	32.0777	0
	High	IAEIPDVDTSTIGTK	2	1	1	CADAFUBP00003657		0	2.81662	2	1560.73	583.606	61.9808	0
CADAFUBP00003657	pep:known scaffold:CADRE:DS499596:955185:956985:-1 gene:CADAFUBG00003722 transcript:CADAFUBT00003722 description:"Phosphoglucomutase PgmA"	56.5179	19.1	1	8	8	15	555	60.4637	6.75635
	A4	Sequence	# PSMs	# Proteins	# Protein Groups	Protein Group Accessions	Modifications	ΔCn	XCorr	Charge	MH+ [Da]	ΔM [ppm]	RT [min]	# Missed Cleavages
	High	YTGEVLTVDEQGNDK	2	1	1	CADAFUBP00004046		0	4.92966	2	1669.96	1310.11	57.3411	0
	High	NLLTcATQTAVAAANR	1	1	1	CADAFUBP00004046	C5(Carbamidomethyl)	0	4.14868	3	1675.38	310.517	67.7996	0
	High	AAFGLAEAGFNTAcVSK	1	1	1	CADAFUBP00004046	C14(Carbamidomethyl)	0	3.83798	2	1714.97	668.307	65.3093	0
	High	YPVIDHEYDAVVVGAGGAGLR	1	1	1	CADAFUBP00004046		0	3.64737	3	2158	-41.111	65.3048	0
	High	TGHALLHTLYGQSLR	1	1	1	CADAFUBP00004046		0	3.60355	2	1667.28	227.907	60.264	0
	High	GEGGYLLNSEGER	2	1	1	CADAFUBP00004046		0	3.55023	2	1381.22	418.138	57.4641	0
	High	TEDGLIYQR	1	1	1	CADAFUBP00004046		0	3.51635	2	1096.12	1438.35	55.8006	0
	High	TQESLDEGVQK	3	1	1	CADAFUBP00004046		0	3.19442	2	1234.02	343.42	33.4952	0
CADAFUBP00006687	pep:known scaffold:CADRE:DS499598:1640406:1643772:1 gene:CADAFUBG00006815 transcript:CADAFUBT00006815 description:"Alpha-ketoglutarate dehydrogenase complex subunit Kgd1, putative"	51.3154	14.19	1	10	10	15	1057	118.854	6.94678
	A4	Sequence	# PSMs	# Proteins	# Protein Groups	Protein Group Accessions	Modifications	ΔCn	XCorr	Charge	MH+ [Da]	ΔM [ppm]	RT [min]	# Missed Cleavages
	High	VVGDLAQFMVSNK	1	1	1	CADAFUBP00006306		0	4.22941	2	1409.21	1049.62	66.6575	0
	High	AYESANDLLGDIVK	1	1	1	CADAFUBP00006306		0	4.15865	2	1509.31	1022.65	68.0027	0
	High	LLAIGPLSEQTGQR	2	1	1	CADAFUBP00006306		0	3.54401	2	1483.22	266.915	63.9254	0
	High	AIDSYWQQLR	1	1	1	CADAFUBP00006306		0	3.42007	2	1279.91	211.627	64.8003	0
	High	AFTDTYGFPIIIK	2	1	1	CADAFUBP00006306		0	3.38248	2	1487.9	1414.83	70.8348	0
	High	KAYESANDLLGDIVK	1	1	1	CADAFUBP00006306		0	3.32292	2	1635.98	75.6061	66.1186	1
	High	YYFIEINPR	2	1	1	CADAFUBP00006306		0	2.88475	2	1216.65	1668.7	65.8098	0
	High	SAFGNGTVFVER	1	1	1	CADAFUBP00006306		0	2.5671	2	1285.54	1477.75	61.7004	0
CADAFUBP00007148	pep:known scaffold:CADRE:DS499599:334899:336988:1 gene:CADAFUBG00007281 transcript:CADAFUBT00007281 description:"Pyruvate kinase"	45.4607	19.73	1	8	8	12	527	58.348	7.03467
	A4	Sequence	# PSMs	# Proteins	# Protein Groups	Protein Group Accessions	Modifications	ΔCn	XCorr	Charge	MH+ [Da]	ΔM [ppm]	RT [min]	# Missed Cleavages
	High	TGNTVGDKDIPIQAGHELNITTDEK	2	1	1	CADAFUBP00007148		0	5.80081	3	2666.96	236.034	61.2444	1
	High	GVNLPGTDVDLPALSEK	2	1	1	CADAFUBP00007148		0	4.51064	2	1724.96	28.5554	67.4902	0
	High	MNFSHGSYEYHQSVIDNAR	1	1	1	CADAFUBP00007148		0	3.92995	3	2256.17	522.872	58.8032	0
	High	VDMIFASFIR	2	1	1	CADAFUBP00007148		0	3.88811	2	1199.94	1095.32	72.8345	0
	High	KGVNLPGTDVDLPALSEK	1	1	1	CADAFUBP00007148		0	3.48679	3	1853.56	299.184	65.6663	1
	High	EVLGEEGKEIQIIAK	1	1	1	CADAFUBP00007148		0	3.37283	2	1656.32	238.514	62.0967	1
	High	GNYPTEAVK	2	1	1	CADAFUBP00007148		0	2.64742	2	980.496	2046.57	34.7916	0
	High	IWQEDVDR	1	1	1	CADAFUBP00007148		0	2.47477	2	1062.27	1663.78	54.9705	0
CADAFUBP00000176	pep:known scaffold:CADRE:DS499594:503087:505975:-1 gene:CADAFUBG00000181 transcript:CADAFUBT00000181 description:"Mitochondrial aconitate hydratase, putative"	43.1058	13.99	1	9	9	14	779	84.4947	6.55127
	A4	Sequence	# PSMs	# Proteins	# Protein Groups	Protein Group Accessions	Modifications	ΔCn	XCorr	Charge	MH+ [Da]	ΔM [ppm]	RT [min]	# Missed Cleavages
	High	HEYAQTAVDVIAR	1	1	1	CADAFUBP00000806		0	3.72363	2	1474.04	873.465	59.1814	0
	High	VAVVERDDFSAGTSSK	1	1	1	CADAFUBP00000806		0	3.47316	3	1667.92	57.3363	55.2775	1
	High	SSDPLISPESPANK	1	1	1	CADAFUBP00000806		0	3.47187	2	1442.96	862.457	56.6721	0
	High	ISALYPFIDGEVR	2	1	1	CADAFUBP00000806		0	3.2813	2	1480.18	264.864	68.9415	0
	High	DINWILSEVR	1	1	1	CADAFUBP00000806		0	3.26597	2	1245.13	377.509	71.1024	0
	High	DSVSFLSSMGLPK	1	1	1	CADAFUBP00000806		0	2.77258	2	1369.49	1319.16	69.1426	0
	High	MGLIDPSTSDGR	1	1	1	CADAFUBP00000806		0	2.53415	2	1248.13	-366.397	58.2916	0
CADAFUBP00006504	pep:known scaffold:CADRE:DS499598:1092461:1094399:1 gene:CADAFUBG00006632 transcript:CADAFUBT00006632 description:"T-complex protein 1, theta subunit, putative"	42.1584	18.34	1	9	9	15	567	61.377	5.2876
	A4	Sequence	# PSMs	# Proteins	# Protein Groups	Protein Group Accessions	Modifications	ΔCn	XCorr	Charge	MH+ [Da]	ΔM [ppm]	RT [min]	# Missed Cleavages
	High	VTIPIEEALAEAK	2	1	1	CADAFUBP00001187		0	4.24953	3	1384.7	672.737	68.4178	0
	High	SFNDPDVEIEQR	1	1	1	CADAFUBP00001187		0	3.94759	2	1450.46	1233.99	59.154	0
	High	LINDTTATALGYGITK	2	1	1	CADAFUBP00001187		0	3.73053	2	1653.04	696.067	63.372	0
	High	KNELESTIYELR	1	1	1	CADAFUBP00001187		0	3.28864	2	1497.32	1696.18	64.2161	1
	High	GIDIITNEVSNR	2	1	1	CADAFUBP00001187		0	3.1464	2	1331.91	907.644	61.885	0
	High	FSATQLAAMYLTK	2	1	1	CADAFUBP00001187		0	3.00711	2	1445.11	251.903	69.9626	0
	High	FIAGPIVQR	1	1	1	CADAFUBP00001187		0	2.56593	2	1001.04	447.936	59.0551	0
CADAFUBP00004046	pep:known scaffold:CADRE:DS499596:2078750:2081000:1 gene:CADAFUBG00004118 transcript:CADAFUBT00004118 description:"Succinate dehydrogenase, flavoprotein subunit"	41.9554	18.08	1	8	8	12	647	71.1033	6.97607
	A4	Sequence	# PSMs	# Proteins	# Protein Groups	Protein Group Accessions	Modifications	ΔCn	XCorr	Charge	MH+ [Da]	ΔM [ppm]	RT [min]	# Missed Cleavages
	High	EQAAALIAAGADGLR	1	1	1	CADAFUBP00002018		0	4.74103	2	1427.02	176.716	64.1329	0
	High	LPIVDADGNLVSLLSR	2	1	1	CADAFUBP00002018		0	4.55623	2	1683.13	703.868	72.7932	0
	High	YENGFILDPVVLSPK	2	1	1	CADAFUBP00002018		0	4.32462	2	1691.08	101.755	70.4201	0
	High	VLVAQGVAGSVLDR	2	1	1	CADAFUBP00002018		0	4.28187	2	1384.14	251.654	63.6674	0
	High	DGLDVDTLLDSDK	1	1	1	CADAFUBP00002018		0	3.85042	2	1407.02	957.196	66.8004	0
	High	TFPEIDVIAGNVVTR	1	1	1	CADAFUBP00002018		0	3.23715	2	1631.01	78.5544	69.1104	0
	High	SLDELHDGVNK	1	1	1	CADAFUBP00002018		0	3.02807	2	1227.17	461.582	52.7408	0
CADAFUBP00002018	pep:known scaffold:CADRE:DS499595:949700:951601:-1 gene:CADAFUBG00002063 transcript:CADAFUBT00002063 description:"Inosine-5'-monophosphate dehydrogenase"	40.3463	18.13	1	7	7	10	546	57.9199	6.72705
	A4	Sequence	# PSMs	# Proteins	# Protein Groups	Protein Group Accessions	Modifications	ΔCn	XCorr	Charge	MH+ [Da]	ΔM [ppm]	RT [min]	# Missed Cleavages
	High	THGFSGADLGFVTQR	1	1	1	CADAFUBP00003212		0	4.25088	2	1593.56	490.338	63.0701	0
	High	ELIESVQYPVDHPEK	1	1	1	CADAFUBP00003212		0	3.97453	2	1783.42	297.469	60.3237	0
	High	LDTLVYVPLPDQASR	2	1	1	CADAFUBP00003212		0	3.37884	2	1687.04	80.9647	67.2822	0
	High	KTPVAPDVDIPFIASK	1	1	1	CADAFUBP00003212		0	3.27688	2	1697.99	27.0145	66.414	1
	High	RYEAFAQSLK	1	1	1	CADAFUBP00003212		0	2.99436	2	1214.92	1879.05	56.6574	1
	High	GVLFYGPPGTGK	2	1	1	CADAFUBP00003212		0	2.91484	2	1193.07	361.496	62.1632	0
	High	RSVSDVEIR	1	1	1	CADAFUBP00003212		0	2.51654	2	1061.45	821.041	50.5342	1
CADAFUBP00001187	pep:known scaffold:CADRE:DS499594:3399241:3401598:1 gene:CADAFUBG00001213 transcript:CADAFUBT00001213 description:"Hsp70 chaperone Hsp88"	36.5656	12.18	1	7	7	11	714	80.0229	5.17334
	A4	Sequence	# PSMs	# Proteins	# Protein Groups	Protein Group Accessions	Modifications	ΔCn	XCorr	Charge	MH+ [Da]	ΔM [ppm]	RT [min]	# Missed Cleavages
	High	AEAAPAPSTPEPAPAAQEPETSTEK	4	1	1	CADAFUBP00008876		0	5.04835	3	2477	-65.8684	54.9455	0
	High	LKPEEYQGGTFTISNmGmNPAVER	2	1	1	CADAFUBP00008876	M16(Oxidation); M18(Oxidation)	0	4.98678	3	2702.05	293.822	60.8068	0
	High	YKPSISAAAAAPTYEDIPLTSmR	2	1	1	CADAFUBP00008876	M22(Oxidation)	0	4.81076	3	2470.31	434.713	63.8154	0
	High	FTAVINPPQAAILAVGTTR	2	1	1	CADAFUBP00008876		0	4.29484	2	1940.28	96.6414	68.946	0
	High	YKPSISAAAAAPTYEDIPLTSMR	1	1	1	CADAFUBP00008876		0	4.05408	3	2455.27	827.974	66.1408	0
	High	NVHSLGLSSISNQIK	2	1	1	CADAFUBP00008876		0	3.97991	2	1597.19	201.438	61.7137	0
	High	VPAVNSSWR	1	1	1	CADAFUBP00008876		0	2.89579	2	1017	1439.37	56.3905	0
	High	VVDGAVGAEWIK	1	1	1	CADAFUBP00008876		0	2.53729	2	1245.03	1093.27	62.5512	0
CADAFUBP00006306	pep:known scaffold:CADRE:DS499598:563433:567077:1 gene:CADAFUBG00006431 transcript:CADAFUBT00006431 description:"Pyruvate carboxylase"	36.3305	7.21	1	8	8	11	1193	131.205	6.69775
	A4	Sequence	# PSMs	# Proteins	# Protein Groups	Protein Group Accessions	Modifications	ΔCn	XCorr	Charge	MH+ [Da]	ΔM [ppm]	RT [min]	# Missed Cleavages
	High	GVDFTEDPLLQGR	2	1	1	CADAFUBP00004518		0	3.73955	2	1448.28	1076.37	65.6286	0
	High	LFSYLDTQLNR	2	1	1	CADAFUBP00004518		0	3.13683	2	1371.07	991.933	65.4527	0
	High	GPTLLEDFIFR	2	1	1	CADAFUBP00004518		0	3.0332	2	1308.1	306.854	76.0045	0
	High	FGFDLLDPTK	1	1	1	CADAFUBP00004518		0	2.90772	2	1152.89	260.419	69.9	0
	High	TVGALGSGTAALR	1	1	1	CADAFUBP00004518		0	2.7948	2	1173.85	159.988	57.5399	0
	High	NNVIIQLNR	1	1	1	CADAFUBP00004518		0	2.54641	2	1084.97	1237.99	59.4927	0
CADAFUBP00008005	pep:known scaffold:CADRE:DS499600:692028:694124:-1 gene:CADAFUBG00008150 transcript:CADAFUBT00008150 description:"ATP synthase subunit alpha"	31.9033	11.87	1	5	5	10	556	59.8954	9.0708
	A4	Sequence	# PSMs	# Proteins	# Protein Groups	Protein Group Accessions	Modifications	ΔCn	XCorr	Charge	MH+ [Da]	ΔM [ppm]	RT [min]	# Missed Cleavages
	High	RPGGQQFGGGALGGAIK	1	1	1	CADAFUBP00009636		0	4.85892	3	1574.12	2080.19	58.2697	0
	High	AVADLEDFVNETVAK	2	1	1	CADAFUBP00009636		0	4.21025	2	1621.93	690.344	69.0057	0
	High	AQAYVEGLNEVEK	2	1	1	CADAFUBP00009636		0	3.65644	2	1450.18	317.702	59.8334	0
	High	SLPSELDSSITPR	1	1	1	CADAFUBP00009636		0	2.99239	2	1403.34	1155.45	62.1671	0
	High	FLAAGDWK	1	1	1	CADAFUBP00009636		0	2.76492	2	907.787	352.705	61.0312	0
	High	YSTVSPEQER	1	1	1	CADAFUBP00009636		0	2.55538	2	1196.15	493.439	33.5715	0
CADAFUBP00001210	pep:known scaffold:CADRE:DS499594:3461252:3465032:1 gene:CADAFUBG00001236 transcript:CADAFUBT00001236 description:"Nitrite reductase NiiA"	30.1074	8.35	1	6	6	9	1102	123.067	6.62451
	A4	Sequence	# PSMs	# Proteins	# Protein Groups	Protein Group Accessions	Modifications	ΔCn	XCorr	Charge	MH+ [Da]	ΔM [ppm]	RT [min]	# Missed Cleavages
	High	ALQVTLNQQGGR	2	1	1	CADAFUBP00004169		0	3.66812	2	1284.99	223.829	56.2634	0
	High	TGAPIPEWFSYPEVVK	1	1	1	CADAFUBP00004169		0	3.57079	2	1820.86	512.973	71.3751	0
	High	GFTGVDDPYETPSK	2	1	1	CADAFUBP00004169		0	2.99597	2	1513.83	755.009	59.2698	0
	High	IAFVAGELTR	2	1	1	CADAFUBP00004169		0	2.6593	2	1079.42	2602.04	62.6334	0
	High	EAIWHAIIR	1	1	1	CADAFUBP00004169		0	2.6257	2	1109.63	903.647	63.6755	0
	High	TLDISGTELR	1	1	1	CADAFUBP00004169		0	2.49727	2	1104.89	269.967	60.0167	0
CADAFUBP00007295	pep:known scaffold:CADRE:DS499599:782132:785272:-1 gene:CADAFUBG00007428 transcript:CADAFUBT00007428 description:"Assimilatory sulfite reductase"	29.2647	6.02	1	5	5	8	1046	114.548	5.13525
	A4	Sequence	# PSMs	# Proteins	# Protein Groups	Protein Group Accessions	Modifications	ΔCn	XCorr	Charge	MH+ [Da]	ΔM [ppm]	RT [min]	# Missed Cleavages
	High	AFVLSDGLIGDDDAGK	1	1	1	CADAFUBP00001210		0	3.92276	2	1592.87	54.092	66.3844	0
	High	VPGGEITADKLITIGQVAK	2	1	1	CADAFUBP00001210		0	3.80034	3	1911.19	571.387	65.662	1
	High	SQKPLEVPPSQFILGAQK	1	1	1	CADAFUBP00001210		0	3.52351	3	1967.64	274.261	64.5066	0
	High	LPPVEELDSVLGTEK	3	1	1	CADAFUBP00001210		0	3.46766	2	1625.95	54.3537	69.152	0
	High	QLDGDAGTLVTR	1	1	1	CADAFUBP00001210		0	2.86099	2	1246.17	419.204	56.7109	0
	High	YLLGGMMIGDTK	1	1	1	CADAFUBP00001210		0	2.60087	2	1298.84	145.474	67.0905	0
CADAFUBP00005802	pep:known scaffold:CADRE:DS499597:2919253:2922198:1 gene:CADAFUBG00005909 transcript:CADAFUBT00005909 description:"26S proteasome regulatory subunit Mts4, putative"	28.7105	6.63	1	5	5	9	905	100.54	5.0083
	A4	Sequence	# PSMs	# Proteins	# Protein Groups	Protein Group Accessions	Modifications	ΔCn	XCorr	Charge	MH+ [Da]	ΔM [ppm]	RT [min]	# Missed Cleavages
	High	TFTTAETTTNANSAK	2	1	1	CADAFUBP00002505		0	4.42077	2	1557.9	105.872	49.1439	0
	High	HFVALSTNEEEVTK	1	1	1	CADAFUBP00002505		0	4.31738	2	1605.14	837.471	57.4909	0
	High	HSDPETTLFLIASK	1	1	1	CADAFUBP00002505		0	3.64502	3	1559.67	551.806	66.7808	0
	High	TFLGNRPTTSILAQK	1	1	1	CADAFUBP00002505		0	3.38539	2	1648.03	669.322	61.1768	0
	High	GDPINFTEDR	1	1	1	CADAFUBP00002505		0	3.03136	2	1164.1	487.891	58.892	0
	High	EYFEKDPQR	1	1	1	CADAFUBP00002505		0	2.62456	2	1212.29	596.886	47.9297	1
CADAFUBP00003212	pep:known scaffold:CADRE:DS499595:4516357:4519119:1 gene:CADAFUBG00003272 transcript:CADAFUBT00003272 description:"Cell division control protein Cdc48"	28.5053	11.23	1	7	7	9	819	90.162	5.22412
	A4	Sequence	# PSMs	# Proteins	# Protein Groups	Protein Group Accessions	Modifications	ΔCn	XCorr	Charge	MH+ [Da]	ΔM [ppm]	RT [min]	# Missed Cleavages
	High	KPPFTVEASGYEPVPGETIPR	2	1	1	CADAFUBP00002517		0	3.4694	3	2271.16	-1.36957	63.8753	0
	High	LVDFPDAGYFTK	2	1	1	CADAFUBP00002517		0	3.22213	2	1373.06	276.396	67.3817	0
	High	AAFTEDGWFR	2	1	1	CADAFUBP00002517		0	3.04214	2	1200.92	1144.41	66.0474	0
	High	LALELGcGLR	1	1	1	CADAFUBP00002517	C7(Carbamidomethyl)	0.0528	2.87105	2	1102.27	601.353	64.6673	0
	High	TLNGEYIALEK	1	1	1	CADAFUBP00002517		0	2.59926	2	1251.35	550.012	61.0395	0
	High	NDPPQGEILIR	1	1	1	CADAFUBP00002517		0	2.5802	2	1251.64	-22.1423	58.9008	0
CADAFUBP00009636	pep:known scaffold:CADRE:DS499603:284147:286829:-1 gene:CADAFUBG00009812 transcript:CADAFUBT00009812 description:"Eukaryotic translation initiation factor 3 subunit C"	28.174	8.82	1	6	6	8	862	97.4481	5.13525
	A4	Sequence	# PSMs	# Proteins	# Protein Groups	Protein Group Accessions	Modifications	ΔCn	XCorr	Charge	MH+ [Da]	ΔM [ppm]	RT [min]	# Missed Cleavages
	High	ATGGDSTVETVASK	3	1	1	CADAFUBP00001020		0	3.74863	2	1323.99	1020.73	46.4882	0
	High	VVERPTTHNLGPR	1	1	1	CADAFUBP00001020		0	3.30708	3	1476.8	675.052	48.2337	0
	High	SSLGEIPILASEQR	2	1	1	CADAFUBP00001020		0	3.28142	2	1501.26	965.32	66.3717	0
	High	SQGLALSLGSLK	2	1	1	CADAFUBP00001020		0	2.67145	2	1174.16	406.449	65.4356	0
	High	NVEEVVMLLK	1	1	1	CADAFUBP00001020		0	2.64571	2	1173.84	157.957	69.2263	0
CADAFUBP00004518	pep:known scaffold:CADRE:DS499596:3552918:3555419:-1 gene:CADAFUBG00004597 transcript:CADAFUBT00004597 description:"Catalase"	27.4816	9.2	1	6	6	9	728	79.8611	5.8208
	A4	Sequence	# PSMs	# Proteins	# Protein Groups	Protein Group Accessions	Modifications	ΔCn	XCorr	Charge	MH+ [Da]	ΔM [ppm]	RT [min]	# Missed Cleavages
	High	DAERPPPETTEEGNLVDAEGAPIVTLK	1	1	1	CADAFUBP00001922		0	4.65875	3	2849.58	408.291	65.055	0
	High	VQAVIAAAEPISR	1	1	1	CADAFUBP00001922		0	3.55477	2	1326.37	1214.53	59.2744	0
	High	LVGAATEGGSNVFEVK	1	1	1	CADAFUBP00001922		0	3.54812	2	1578.03	136.774	61.609	0
	High	NAYLAQSPQLYK	2	1	1	CADAFUBP00001922		0	2.94948	2	1395.73	3.94347	60.1356	0
	High	YKDQIAIIQK	2	1	1	CADAFUBP00001922		0	2.58567	2	1219.89	149.179	56.4135	1
CADAFUBP00001020	pep:known scaffold:CADRE:DS499594:2938869:2941972:1 gene:CADAFUBG00001044 transcript:CADAFUBT00001044 description:"Coatomer subunit beta"	27.2142	6.6	1	5	5	9	955	106.49	5.70654
	A4	Sequence	# PSMs	# Proteins	# Protein Groups	Protein Group Accessions	Modifications	ΔCn	XCorr	Charge	MH+ [Da]	ΔM [ppm]	RT [min]	# Missed Cleavages
	High	HLVHEVTSPQAFEGLK	2	1	1	CADAFUBP00002641		0	3.9679	3	1792.25	172.487	59.9614	0
	High	TGLGSALFYELR	2	1	1	CADAFUBP00002641		0	2.8662	2	1330.17	2602.87	70.0305	0
	High	LQcTTLEQNVK	1	1	1	CADAFUBP00002641	C3(Carbamidomethyl)	0	2.70561	2	1333.59	-66.3083	54.8385	0
	High	VFTDAGFEWR	1	1	1	CADAFUBP00002641		0	2.67539	2	1229.08	1224.92	65.9128	0
	High	SFVLNQEPYR	1	1	1	CADAFUBP00002641		0	2.66133	2	1254.81	1736.89	60.6881	0
CADAFUBP00002517	pep:known scaffold:CADRE:DS499595:2513412:2515741:-1 gene:CADAFUBG00002569 transcript:CADAFUBT00002569 description:"AMP-binding enzyme (Fum16), putative"	26.9953	10.76	1	6	6	9	697	76.6677	7.31299
	A4	Sequence	# PSMs	# Proteins	# Protein Groups	Protein Group Accessions	Modifications	ΔCn	XCorr	Charge	MH+ [Da]	ΔM [ppm]	RT [min]	# Missed Cleavages
	High	IPEAYESLILDALK	1	1	1	CADAFUBP00003978		0	4.03654	2	1575.2	213.764	74.6738	0
	High	HHIDNVQITFK	1	1	1	CADAFUBP00003978		0	3.68634	3	1353.92	1628.02	57.2168	0
	High	FGNEFFNATWNR	2	1	1	CADAFUBP00003978		0	3.51679	2	1502.26	-278.227	67.7498	0
	High	TFPALFGLFR	2	1	1	CADAFUBP00003978		0	3.14685	2	1168.92	230.384	76.2838	0
	High	GGYFDEFGIIR	2	1	1	CADAFUBP00003978		0	2.63839	2	1273.25	-289.599	68.8426	0
CADAFUBP00004169	pep:known scaffold:CADRE:DS499596:2428196:2430456:1 gene:CADAFUBG00004241 transcript:CADAFUBT00004241 description:"Sulfate adenylyltransferase"	26.7626	12.37	1	6	6	9	574	64.2932	7.06396
	A4	Sequence	# PSMs	# Proteins	# Protein Groups	Protein Group Accessions	Modifications	ΔCn	XCorr	Charge	MH+ [Da]	ΔM [ppm]	RT [min]	# Missed Cleavages
	High	SEDLDQVVQLVGK	2	1	1	CADAFUBP00004981		0	3.50258	2	1429.99	167.807	66.5837	0
	High	LPSDAPFIVGQR	2	1	1	CADAFUBP00004981		0	3.2936	2	1299.54	-129.454	62.7236	0
	High	IAPAGQYTVEEK	2	1	1	CADAFUBP00004981		0	2.86665	2	1306.99	1010.62	54.2168	0
	High	VGHDQLVGEVIR	2	1	1	CADAFUBP00004981		0	2.65635	2	1322.7	740.244	58.6679	0
	High	AIAQGQSWSK	1	1	1	CADAFUBP00004981		0	2.55121	2	1077.27	1593.44	50.1493	0
CADAFUBP00004981	pep:known scaffold:CADRE:DS499597:543681:546012:-1 gene:CADAFUBG00005070 transcript:CADAFUBT00005070 description:"Vacuolar ATP synthase catalytic subunit A, putative"	26.0624	8.6	1	5	5	9	686	74.865	6.18896
	A4	Sequence	# PSMs	# Proteins	# Protein Groups	Protein Group Accessions	Modifications	ΔCn	XCorr	Charge	MH+ [Da]	ΔM [ppm]	RT [min]	# Missed Cleavages
	High	AASEFLNKPLPYDDIEALR	1	1	1	CADAFUBP00005182		0	3.77731	3	2163.66	717.179	67.8522	0
	High	GAQLADVVLPGAAYTEK	1	1	1	CADAFUBP00005182		0	3.63836	2	1703.26	213.392	65.5573	0
	High	AAAYEVGFTTPSSEVAQTKPK	1	1	1	CADAFUBP00005182		0	3.35587	3	2183.36	574.006	60.4692	0
	High	SVFETVGSFVEK	1	1	1	CADAFUBP00005182		0	3.06514	2	1330.17	1124.97	67.1492	0
	High	LGSDNLALDQPR	1	1	1	CADAFUBP00005182		0	2.6068	2	1298.51	-123.998	58.0717	0
CADAFUBP00002505	pep:known scaffold:CADRE:DS499595:2476336:2478091:-1 gene:CADAFUBG00002557 transcript:CADAFUBT00002557 description:"Glucose-6-phosphate isomerase"	25.8046	13.92	1	6	6	7	553	61.3351	6.27783
	A4	Sequence	# PSMs	# Proteins	# Protein Groups	Protein Group Accessions	Modifications	ΔCn	XCorr	Charge	MH+ [Da]	ΔM [ppm]	RT [min]	# Missed Cleavages
	High	FLRPHYDELTELYEK	2	1	1	CADAFUBP00005802		0	4.10952	3	1952.75	-117.709	63.9598	0
	High	HLALEIGQEYQNR	1	1	1	CADAFUBP00005802		0	3.97467	2	1572.46	1056.32	60.2208	0
	High	SDINATSDPVLK	2	1	1	CADAFUBP00005802		0	3.33367	2	1261.09	1144.86	56.1372	0
	High	GAGLTNVDSAR	2	1	1	CADAFUBP00005802		0	2.92376	2	1062.21	1574.56	49.5201	0
	High	FLDENTYSR	2	1	1	CADAFUBP00005802		0	2.6664	2	1146.88	2049.71	55.7828	0
CADAFUBP00003978	pep:known scaffold:CADRE:DS499596:1876916:1878894:-1 gene:CADAFUBG00004049 transcript:CADAFUBT00004049 description:"Glucose-6-phosphate 1-dehydrogenase"	25.6541	11.55	1	5	5	8	502	58.0037	7.00537
	A4	Sequence	# PSMs	# Proteins	# Protein Groups	Protein Group Accessions	Modifications	ΔCn	XCorr	Charge	MH+ [Da]	ΔM [ppm]	RT [min]	# Missed Cleavages
	High	VTILSDPQDYPEFLK	2	1	1	CADAFUBP00006304		0	3.94472	2	1766.12	688.996	69.2875	0
	High	ELEAGEISETSR	1	1	1	CADAFUBP00006304		0	3.81302	2	1320.88	193.075	54.8063	0
	High	TGLLDLAK	1	1	1	CADAFUBP00006304		0	2.56379	2	831.165	802.008	62.427	0
	High	NDVVISPQK	1	1	1	CADAFUBP00006304		0	2.55011	2	999.737	190.421	48.3656	0
	High	TIYGVQLSQQR	1	1	1	CADAFUBP00006304		0	2.50036	2	1293.21	398.407	58.8962	0
CADAFUBP00000806	pep:known scaffold:CADRE:DS499594:2347387:2349710:1 gene:CADAFUBG00000821 transcript:CADAFUBT00000821 description:"Glycerol-3-phosphate dehydrogenase, mitochondrial"	25.0585	12.91	1	7	7	8	705	76.7826	7.1958
	A4	Sequence	# PSMs	# Proteins	# Protein Groups	Protein Group Accessions	Modifications	ΔCn	XCorr	Charge	MH+ [Da]	ΔM [ppm]	RT [min]	# Missed Cleavages
	High	YIIDTLLNGLSR	1	1	1	CADAFUBP00007033		0	3.38374	2	1379.1	960.322	73.0128	0
	High	TFESHAGIAHTR	1	1	1	CADAFUBP00007033		0	3.29889	3	1327.08	318.082	33.0195	0
	High	FETETDTEcIAK	1	1	1	CADAFUBP00007033	C9(Carbamidomethyl)	0	2.93644	2	1443.99	247.299	55.2688	0
	High	GSQFPTALEGALK	1	1	1	CADAFUBP00007033		0	2.80872	2	1319.67	733.832	65.065	0
	High	ELAGAFGLLIK	1	1	1	CADAFUBP00007033		0	2.51121	2	1133.53	1631.95	70.3945	0
CADAFUBP00003729	pep:known scaffold:CADRE:DS499596:1178538:1180506:-1 gene:CADAFUBG00003794 transcript:CADAFUBT00003794 description:"Pyruvate decarboxylase PdcA, putative"	24.7916	7.56	1	3	3	6	569	62.9591	6.53662
	A4	Sequence	# PSMs	# Proteins	# Protein Groups	Protein Group Accessions	Modifications	ΔCn	XCorr	Charge	MH+ [Da]	ΔM [ppm]	RT [min]	# Missed Cleavages
	High	VYRPFVEEEFLR	2	1	1	CADAFUBP00007295		0	4.57484	3	1585.71	1191.5	65.9529	0
	High	ISEEGTEVTQLSK	2	1	1	CADAFUBP00007295		0	4.25168	2	1420.96	170.926	56.2723	0
	High	FYEALAEFATDEK	2	1	1	CADAFUBP00007295		0	3.59487	2	1536.45	1781.2	67.0647	0
	High	QETNAIGESTVVK	1	1	1	CADAFUBP00007295		0	3.2212	2	1376.13	304.923	54.2496	0
	High	SYDNLIQGGALR	1	1	1	CADAFUBP00007295		0	2.89307	2	1308	1016.73	62.1223	0
CADAFUBP00003902	pep:known scaffold:CADRE:DS499596:1693737:1695472:1 gene:CADAFUBG00003970 transcript:CADAFUBT00003970 description:"Phosphoglycerate mutase, 2,3-bisphosphoglycerate-independent"	24.4483	10.77	1	4	4	7	520	57.418	5.66846
	A4	Sequence	# PSMs	# Proteins	# Protein Groups	Protein Group Accessions	Modifications	ΔCn	XCorr	Charge	MH+ [Da]	ΔM [ppm]	RT [min]	# Missed Cleavages
	High	GVHEEAGLAETGR	2	1	1	CADAFUBP00008005		0	4.16919	2	1325.63	-13.1942	49.0804	0
	High	TGEIVDVPVGPELLGR	4	1	1	CADAFUBP00008005		0	3.58956	2	1653.66	1665.47	68.3316	0
	High	HAVIVYDDLSK	2	1	1	CADAFUBP00008005		0	3.06171	2	1259.54	-99.9687	57.6969	0
	High	ASPTEVSSILEQR	1	1	1	CADAFUBP00008005		0	2.6015	2	1418.11	973.985	62.455	0
	High	EAYPGDVFYLHSR	1	1	1	CADAFUBP00008005		0	2.51631	2	1555.09	869.807	63.1731	0
CADAFUBP00001922	pep:known scaffold:CADRE:DS499595:658908:660635:1 gene:CADAFUBG00001963 transcript:CADAFUBT00001963 description:"Aspartyl-tRNA synthetase Dps1, putative"	22.3374	14.05	1	5	5	7	555	61.5887	6.32861
	A4	Sequence	# PSMs	# Proteins	# Protein Groups	Protein Group Accessions	Modifications	ΔCn	XCorr	Charge	MH+ [Da]	ΔM [ppm]	RT [min]	# Missed Cleavages
	High	SIFLGTVDPQSDFAK	1	1	1	CADAFUBP00008147		0	3.68104	2	1625.24	259.372	66.7358	0
	High	LYDTFGFPVDLTR	1	1	1	CADAFUBP00008147		0	3.4664	2	1543.6	-114.562	71.4056	0
	High	VRDTFLDYFR	1	1	1	CADAFUBP00008147		0	3.36439	3	1333.28	1207.38	67.7322	1
	High	FGADDSDGIDTAYR	1	1	1	CADAFUBP00008147		0	2.75878	2	1504.45	1204.27	58.8032	0
	High	HNDLDDVGK	1	1	1	CADAFUBP00008147		0	2.57128	2	1014.67	2170.31	32.344	0
CADAFUBP00002641	pep:known scaffold:CADRE:DS499595:2870908:2873347:1 gene:CADAFUBG00002695 transcript:CADAFUBT00002695 description:"3-isopropylmalate dehydratase"	21.2952	7.59	1	5	5	7	777	84.0264	5.85889
	A4	Sequence	# PSMs	# Proteins	# Protein Groups	Protein Group Accessions	Modifications	ΔCn	XCorr	Charge	MH+ [Da]	ΔM [ppm]	RT [min]	# Missed Cleavages
	High	IAIIHVGAPAGGMNQATR	2	1	1	CADAFUBP00009853		0	4.31955	3	1777.45	277.685	60.7387	0
	High	SEWPGLLEELVK	1	1	1	CADAFUBP00009853		0	2.77783	2	1398.86	-631.761	74.2935	0
	High	TPLVDAVQETK	2	1	1	CADAFUBP00009853		0	2.76304	2	1200.5	-124.121	57.7955	0
	High	TIVIVAEGAQDR	1	1	1	CADAFUBP00009853		0	2.72681	2	1272.03	260.754	58.1188	0
CADAFUBP00002266	pep:known scaffold:CADRE:DS499595:1731561:1733386:-1 gene:CADAFUBG00002317 transcript:CADAFUBT00002317 description:"Protein disulfide isomerase Pdi1, putative"	20.6886	11.61	1	4	4	6	517	56.152	4.70361
	A4	Sequence	# PSMs	# Proteins	# Protein Groups	Protein Group Accessions	Modifications	ΔCn	XCorr	Charge	MH+ [Da]	ΔM [ppm]	RT [min]	# Missed Cleavages
	High	GYGFVHYETAEAANNAIK	2	1	1	CADAFUBP00000447		0	4.03211	3	1955	37.1442	61.5594	0
	High	NLTDDVDDEKLR	1	1	1	CADAFUBP00000447		0	3.29244	2	1435.66	2067.15	57.4328	1
	High	FGEITSATLSR	2	1	1	CADAFUBP00000447		0	3.28095	2	1184.52	2451.88	59.646	0
	High	RSQLEASIQAR	1	1	1	CADAFUBP00000447		0	2.82827	2	1259.8	880.151	52.93	1
CADAFUBP00004591	pep:known scaffold:CADRE:DS499596:3719393:3721810:1 gene:CADAFUBG00004673 transcript:CADAFUBT00004673 description:"GMC oxidoreductase, putative"	20.2032	5.88	1	3	3	7	646	72.1347	7.41553
	A4	Sequence	# PSMs	# Proteins	# Protein Groups	Protein Group Accessions	Modifications	ΔCn	XCorr	Charge	MH+ [Da]	ΔM [ppm]	RT [min]	# Missed Cleavages
	High	AEVIANEEGDR	2	1	1	CADAFUBP00001894		0	3.22898	2	1203.62	877.399	33.2662	0
	High	SDAAVIAcR	1	1	1	CADAFUBP00001894	C8(Carbamidomethyl)	0	3.18188	2	963.42	983.817	44.4178	0
	High	TRYELLSGK	1	1	1	CADAFUBP00001894		0	2.58036	2	1069.24	2481.37	55.2511	1
	High	NPQNTVAYFR	1	1	1	CADAFUBP00001894		0	2.50493	2	1210.03	350.458	58.5113	0
CADAFUBP00005689	pep:known scaffold:CADRE:DS499597:2597085:2599164:-1 gene:CADAFUBG00005796 transcript:CADAFUBT00005796 description:"ATP synthase subunit beta"	20.101	11.18	1	4	4	6	519	55.586	5.43994
	A4	Sequence	# PSMs	# Proteins	# Protein Groups	Protein Group Accessions	Modifications	ΔCn	XCorr	Charge	MH+ [Da]	ΔM [ppm]	RT [min]	# Missed Cleavages
	High	IDATANDVPDSITGFPTIK	2	1	1	CADAFUBP00002266		0	4.21681	2	1975.31	154.145	66.7309	0
	High	EERDQYAEDFKPVAEK	1	1	1	CADAFUBP00002266		0	3.96126	3	1954.26	176.818	56.7677	1
	High	TVEDLANFIK	2	1	1	CADAFUBP00002266		0	3.38839	2	1149.89	242.117	66.4923	0
	High	DNYLFAATSDSAIAK	1	1	1	CADAFUBP00002266		0	2.57161	2	1586.28	-307.302	64.485	0
CADAFUBP00000447	pep:known scaffold:CADRE:DS499594:1275417:1277812:-1 gene:CADAFUBG00000455 transcript:CADAFUBT00000455 description:"Polyadenylate-binding protein"	19.6934	6.91	1	4	4	6	753	81.3943	5.94775
	A4	Sequence	# PSMs	# Proteins	# Protein Groups	Protein Group Accessions	Modifications	ΔCn	XCorr	Charge	MH+ [Da]	ΔM [ppm]	RT [min]	# Missed Cleavages
	High	VPFVLANAPEGWSLK	2	1	1	CADAFUBP00003902		0	4.63758	2	1629.28	855.236	70.469	0
	High	GIVSGEGEESSDPVK	2	1	1	CADAFUBP00003902		0	3.54672	2	1489.85	97.9715	54.1914	0
	High	VQDNDTLFFFNYR	1	1	1	CADAFUBP00003902		0	3.18205	2	1679.05	156.096	71.3176	0
	High	EIGIGEIATVVGR	2	1	1	CADAFUBP00003902		0	2.66006	2	1313.39	-270.42	67.7409	0
CADAFUBP00009853	pep:known scaffold:CADRE:DS499604:282607:285136:1 gene:CADAFUBG00010031 transcript:CADAFUBT00010031 description:"6-phosphofructokinase"	19.6123	6.56	1	4	4	6	808	88.6566	7.09326
	A4	Sequence	# PSMs	# Proteins	# Protein Groups	Protein Group Accessions	Modifications	ΔCn	XCorr	Charge	MH+ [Da]	ΔM [ppm]	RT [min]	# Missed Cleavages
	High	HAENEGNLDEYTALNR	1	1	1	CADAFUBP00004062		0	3.48844	3	1851.14	2865.64	58.5203	0
	High	TGLASSEIETR	2	1	1	CADAFUBP00004062		0	3.38337	2	1163.49	-86.4981	54.0342	0
	High	TGTLTANQLSIR	1	1	1	CADAFUBP00004062		0	3.2146	2	1276.44	1356.66	59.3579	0
	High	EYLATANDDTLK	1	1	1	CADAFUBP00004062		0	3.04306	2	1355.43	1308.99	56.9478	0
CADAFUBP00008627	pep:known scaffold:CADRE:DS499601:582601:584267:1 gene:CADAFUBG00008787 transcript:CADAFUBT00008787 description:"UDP-N-acetylglucosamine pyrophosphorylase"	19.2637	7.47	1	4	4	7	509	56.6802	6.1001
	A4	Sequence	# PSMs	# Proteins	# Protein Groups	Protein Group Accessions	Modifications	ΔCn	XCorr	Charge	MH+ [Da]	ΔM [ppm]	RT [min]	# Missed Cleavages
	High	TVFIQELINNIAK	2	1	1	CADAFUBP00005689		0	3.90475	2	1503.21	232.456	76.6343	0
	High	FTQAGSEVSALLGR	1	1	1	CADAFUBP00005689		0	3.44731	2	1436.19	306.604	65.5367	0
	High	GISELGIYPAVDPLDSK	2	1	1	CADAFUBP00005689		0	3.43661	2	1774.16	130.899	68.5419	0
	High	AHGGYSVFTGVGER	1	1	1	CADAFUBP00005689		0	2.91977	2	1436.68	-10.0702	59.1332	0
CADAFUBP00006304	pep:known scaffold:CADRE:DS499598:550336:552422:1 gene:CADAFUBG00006428 transcript:CADAFUBT00006428 description:"Phosphoribosylaminoimidazolecarboxamide formyltransferase/IMP cyclohydrolase"	18.6934	9.24	1	5	5	6	595	64.9875	6.85889
	A4	Sequence	# PSMs	# Proteins	# Protein Groups	Protein Group Accessions	Modifications	ΔCn	XCorr	Charge	MH+ [Da]	ΔM [ppm]	RT [min]	# Missed Cleavages
	High	TGKPQVAAGQTVAGGLPASPATTAR	2	1	1	CADAFUBP00007402		0	4.30703	3	2309.45	956.978	57.9625	0
	High	GEVEAAISSNEAQK	1	1	1	CADAFUBP00007402		0	3.96819	2	1432.82	88.2299	53.7682	0
	High	ASFNDVWETVR	1	1	1	CADAFUBP00007402		0	3.14819	2	1323.99	267.015	65.7966	0
	High	TLLDNALDVVQR	1	1	1	CADAFUBP00007402		0	2.96604	2	1359.93	2343.05	67.7239	0
CADAFUBP00007402	pep:known scaffold:CADRE:DS499599:1139778:1141631:1 gene:CADAFUBG00007538 transcript:CADAFUBT00007538 description:"Putative uncharacterized protein"	18.0851	10.05	1	4	4	5	617	65.3072	9.56885
	A4	Sequence	# PSMs	# Proteins	# Protein Groups	Protein Group Accessions	Modifications	ΔCn	XCorr	Charge	MH+ [Da]	ΔM [ppm]	RT [min]	# Missed Cleavages
	High	APAFIEKEE	3	1	1	CADAFUBP00008627		0	3.01077	2	1036.42	2799.37	55.7282	1
	High	DLEQWYEEGLK	1	1	1	CADAFUBP00008627		0	2.99344	2	1412.73	2171.15	67.4817	0
	High	SLFQIQAER	2	1	1	CADAFUBP00008627		0	2.81972	2	1092.06	432	61.9062	0
	High	REDEFSPLK	1	1	1	CADAFUBP00008627		0	2.56317	2	1121.04	423.938	55.5507	1
CADAFUBP00002905	pep:known scaffold:CADRE:DS499595:3645567:3647699:-1 gene:CADAFUBG00002961 transcript:CADAFUBT00002961 description:"Arginyl-tRNA synthetase"	17.966	3.75	1	2	2	6	667	74.9638	6.97607
	A4	Sequence	# PSMs	# Proteins	# Protein Groups	Protein Group Accessions	Modifications	ΔCn	XCorr	Charge	MH+ [Da]	ΔM [ppm]	RT [min]	# Missed Cleavages
	High	TLIVGSEDLGR	2	1	1	CADAFUBP00002435		0	3.04709	2	1159.88	217.723	60.1953	0
	High	VSTEELWFMQR	1	1	1	CADAFUBP00002435		0	2.64622	2	1426.03	240.521	68.4734	0
	High	IYDSIYVR	1	1	1	CADAFUBP00002435		0	2.63726	2	1029.44	872.668	59.3437	0
CADAFUBP00004062	pep:known scaffold:CADRE:DS499596:2115558:2118666:-1 gene:CADAFUBG00004134 transcript:CADAFUBT00004134 description:"Plasma membrane H+-ATPase Pma1"	16.494	5.16	1	4	4	5	988	108.862	5.30029
	A4	Sequence	# PSMs	# Proteins	# Protein Groups	Protein Group Accessions	Modifications	ΔCn	XCorr	Charge	MH+ [Da]	ΔM [ppm]	RT [min]	# Missed Cleavages
	High	LQEHADLVSDLLK	1	1	1	CADAFUBP00007506		0	4.012	3	1481.65	571.061	65.7441	0
	High	DVGPTILFFGcR	2	1	1	CADAFUBP00007506	C11(Carbamidomethyl)	0	3.13558	2	1382.94	904.612	71.0035	0
	High	GVTTNYLLALK	1	1	1	CADAFUBP00007506		0	2.47501	2	1194.05	1132.23	65.945	0
CADAFUBP00005182	pep:known scaffold:CADRE:DS499597:1109732:1111837:1 gene:CADAFUBG00005273 transcript:CADAFUBT00005273 description:"NADH-ubiquinone oxidoreductase, subunit G, putative"	16.4435	12.16	1	5	5	5	666	73.3247	6.16357
	A4	Sequence	# PSMs	# Proteins	# Protein Groups	Protein Group Accessions	Modifications	ΔCn	XCorr	Charge	MH+ [Da]	ΔM [ppm]	RT [min]	# Missed Cleavages
	High	NYGGVYAGDGSNTGVR	2	1	1	CADAFUBP00003729		0	5.05378	2	1586.96	151.135	55.0731	0
	High	LNDTHEVATLIDNAIR	3	1	1	CADAFUBP00003729		0	4.66631	3	1796.67	963.299	68.1452	0
	High	SDFNTAGFTYR	1	1	1	CADAFUBP00003729		0	2.59623	2	1278.28	-228.221	61.1136	0
CADAFUBP00001453	pep:known scaffold:CADRE:DS499594:4178219:4181212:1 gene:CADAFUBG00001487 transcript:CADAFUBT00001487 description:"Heat shock protein Hsp98/Hsp104/ClpA, putative"	16.2208	3.51	1	3	3	5	997	111.028	5.70654
	A4	Sequence	# PSMs	# Proteins	# Protein Groups	Protein Group Accessions	Modifications	ΔCn	XCorr	Charge	MH+ [Da]	ΔM [ppm]	RT [min]	# Missed Cleavages
	High	LGNELEAVGGGATVEEGK	2	1	1	CADAFUBP00000704		0	4.78668	2	1730.15	170.253	60.1828	0
	High	VNVVTSAGVADLVAQVTAK	1	1	1	CADAFUBP00000704		0	3.59486	3	1842.43	216.508	71.6774	0
	High	VIAPGLDPATcSVVR	1	1	1	CADAFUBP00000704	C11(Carbamidomethyl)	0	2.58172	2	1554.96	82.0719	62.0357	0
CADAFUBP00008147	pep:known scaffold:CADRE:DS499600:1105871:1109199:-1 gene:CADAFUBG00008299 transcript:CADAFUBT00008299 description:"Alanyl-tRNA synthetase, putative"	15.8419	6.03	1	5	5	5	1011	113.66	6.43018
	A4	Sequence	# PSMs	# Proteins	# Protein Groups	Protein Group Accessions	Modifications	ΔCn	XCorr	Charge	MH+ [Da]	ΔM [ppm]	RT [min]	# Missed Cleavages
	High	ALAEFLFDDPK	2	1	1	CADAFUBP00001453		0	4.11712	2	1266.16	410.98	68.6645	0
	High	LLSLDVGSLVAGSK	2	1	1	CADAFUBP00001453		0	3.13951	2	1359.97	866.24	68.6403	0
	High	DYFLPEFLNR	1	1	1	CADAFUBP00001453		0	2.48569	2	1315.93	1733.65	71.3489	0
CADAFUBP00006802	pep:known scaffold:CADRE:DS499598:1945182:1947063:1 gene:CADAFUBG00006930 transcript:CADAFUBT00006930 description:"Histidyl-tRNA synthetase, mitochondrial"	15.8321	6.29	1	3	3	5	604	66.6444	7.13721
	A4	Sequence	# PSMs	# Proteins	# Protein Groups	Protein Group Accessions	Modifications	ΔCn	XCorr	Charge	MH+ [Da]	ΔM [ppm]	RT [min]	# Missed Cleavages
	High	ATFTYLEGNAQSALADLNK	1	1	1	CADAFUBP00001828		0	3.61686	3	2028.18	576.623	69.5855	0
	High	ALALFQWK	1	1	1	CADAFUBP00001828		0	2.74501	2	976.587	26.498	69.1569	0
	High	NATVQEEQVPK	1	1	1	CADAFUBP00001828		0	2.59351	2	1242.64	3.81715	48.0061	0
CADAFUBP00003961	pep:known scaffold:CADRE:DS499596:1833193:1836275:-1 gene:CADAFUBG00004031 transcript:CADAFUBT00004031 description:"C1 tetrahydrofolate synthase, putative"	15.3259	4.58	1	3	3	5	939	100.402	7.59131
	A4	Sequence	# PSMs	# Proteins	# Protein Groups	Protein Group Accessions	Modifications	ΔCn	XCorr	Charge	MH+ [Da]	ΔM [ppm]	RT [min]	# Missed Cleavages
	High	IVEHSFPQLLNIGLK	1	1	1	CADAFUBP00002524		0	3.50094	3	1708.13	89.3607	69.1761	0
	High	VEAALALQPLIR	1	1	1	CADAFUBP00002524		0	3.17741	2	1294	163.119	67.2016	0
	High	AGDVPASVQQGWPR	1	1	1	CADAFUBP00002524		0	2.53366	2	1469.85	1441.04	60.3954	0
CADAFUBP00000704	pep:known scaffold:CADRE:DS499594:2010030:2012278:1 gene:CADAFUBG00000719 transcript:CADAFUBT00000719 description:"CBS and PB1 domain protein"	15.2965	7.87	1	3	3	4	661	71.7523	6.44287
	A4	Sequence	# PSMs	# Proteins	# Protein Groups	Protein Group Accessions	Modifications	ΔCn	XCorr	Charge	MH+ [Da]	ΔM [ppm]	RT [min]	# Missed Cleavages
	High	IADSFIYVVSR	2	1	1	CADAFUBP00002827		0	4.03519	2	1270.75	835.989	66.1642	0
	High	APLLLmGYYNPVLR	1	1	1	CADAFUBP00002827	M6(Oxidation)	0	3.29863	2	1636.18	177.024	69.4754	0
	High	LVGVEAGGDGIDTNR	1	1	1	CADAFUBP00002827		0	2.50077	2	1472.96	153.569	57.2506	0
CADAFUBP00007075	pep:known scaffold:CADRE:DS499599:129949:133055:-1 gene:CADAFUBG00007207 transcript:CADAFUBT00007207 description:"Endoplasmic reticulum calcium ATPase, putative"	15.14	3.6	1	3	3	5	971	105.276	5.24951
	A4	Sequence	# PSMs	# Proteins	# Protein Groups	Protein Group Accessions	Modifications	ΔCn	XCorr	Charge	MH+ [Da]	ΔM [ppm]	RT [min]	# Missed Cleavages
	High	GIQGGTSHGLGQNFSK	1	1	1	CADAFUBP00003106		0	4.31063	2	1587.96	107.584	54.4653	0
	High	VAETQTIIVPVGITAK	2	1	1	CADAFUBP00003106		0	3.84746	2	1640.22	155.518	64.5419	0
	High	FNDWELR	1	1	1	CADAFUBP00003106		0	2.57039	2	979.268	-199.144	61.5376	0
CADAFUBP00007033	pep:known scaffold:CADRE:DS499599:17806:20222:1 gene:CADAFUBG00007165 transcript:CADAFUBT00007165 description:"Glucosamine-fructose-6-phosphate aminotransferase"	14.939	8.65	1	5	5	5	694	77.2379	6.69775
	A4	Sequence	# PSMs	# Proteins	# Protein Groups	Protein Group Accessions	Modifications	ΔCn	XCorr	Charge	MH+ [Da]	ΔM [ppm]	RT [min]	# Missed Cleavages
	High	ALDLSGTTLQGR	2	1	1	CADAFUBP00003144		0	3.35998	2	1232.63	781.73	59.8765	0
	High	NLDNLSDAGSER	1	1	1	CADAFUBP00003144		0	3.29437	2	1290.85	196.302	54.6633	0
	High	TPTAAELDNSWR	1	1	1	CADAFUBP00003144		0	2.60382	2	1363.17	1846.85	60.6111	0
CADAFUBP00006437	pep:known scaffold:CADRE:DS499598:893877:896855:-1 gene:CADAFUBG00006563 transcript:CADAFUBT00006563 description:"Aminopeptidase"	14.6872	4.51	1	3	3	4	953	106.16	6.7417
	A4	Sequence	# PSMs	# Proteins	# Protein Groups	Protein Group Accessions	Modifications	ΔCn	XCorr	Charge	MH+ [Da]	ΔM [ppm]	RT [min]	# Missed Cleavages
	High	IILLDcPLEYK	1	1	1	CADAFUBP00003538	C6(Carbamidomethyl)	0	3.24264	2	1377.92	851.957	67.627	0
	High	IGDEYFTFLR	1	1	1	CADAFUBP00003538		0	3.06826	2	1260.77	114.881	69.3192	0
	High	TLAQNAGASPIR	1	1	1	CADAFUBP00003538		0	2.79138	2	1199.88	1024.01	53.4648	0
CADAFUBP00002645	pep:known scaffold:CADRE:DS499595:2888367:2890335:1 gene:CADAFUBG00002699 transcript:CADAFUBT00002699 description:"Methylenetetrahydrofolate reductase"	14.6811	4.72	1	2	2	4	615	69.251	5.65576
	A4	Sequence	# PSMs	# Proteins	# Protein Groups	Protein Group Accessions	Modifications	ΔCn	XCorr	Charge	MH+ [Da]	ΔM [ppm]	RT [min]	# Missed Cleavages
	High	GITVGQAPTER	2	1	1	CADAFUBP00003961		0	3.48147	2	1129.98	1220.56	52.9722	0
	High	VHGGGPEISPGAPLHEIYR	1	1	1	CADAFUBP00003961		0	3.27625	3	1990.59	2294.73	60.7516	0
	High	SDIVGSPVSYLLK	2	1	1	CADAFUBP00003961		0	3.06923	2	1379.03	919.562	68.5748	0
CADAFUBP00001894	pep:known scaffold:CADRE:DS499595:576269:578197:-1 gene:CADAFUBG00001935 transcript:CADAFUBT00001935 description:"Hsp70 chaperone (BiP), putative"	14.4989	6.84	1	4	4	5	570	61.5896	5.17334
	A4	Sequence	# PSMs	# Proteins	# Protein Groups	Protein Group Accessions	Modifications	ΔCn	XCorr	Charge	MH+ [Da]	ΔM [ppm]	RT [min]	# Missed Cleavages
	High	NNVTIQTDTTVDR	2	1	1	CADAFUBP00004591		0	3.35246	2	1476.95	149.183	54.2811	0
	High	ATSVITQLADGTPR	2	1	1	CADAFUBP00004591		0	3.04047	2	1430.75	687.909	62.7684	0
	High	VVLEQGPDGLR	3	1	1	CADAFUBP00004591		0	2.93755	2	1183	295.195	57.9754	0
CADAFUBP00008597	pep:known scaffold:CADRE:DS499601:501416:503289:1 gene:CADAFUBG00008757 transcript:CADAFUBT00008757 description:"Heat shock protein (Sti1), putative"	13.9843	5.13	1	2	2	4	585	64.9908	6.12549
	A4	Sequence	# PSMs	# Proteins	# Protein Groups	Protein Group Accessions	Modifications	ΔCn	XCorr	Charge	MH+ [Da]	ΔM [ppm]	RT [min]	# Missed Cleavages
	High	EYTPNVIEPSFGIGR	2	1	1	CADAFUBP00005235		0	2.92201	2	1679.13	168.862	65.8767	0
	High	AVAAAVEALSQELR	1	1	1	CADAFUBP00005235		0	2.77324	2	1427.44	-243.656	68.7043	0
	High	IQLFLLK	1	1	1	CADAFUBP00005235		0	2.70171	2	875.22	736.15	68.5147	0
CADAFUBP00003106	pep:known scaffold:CADRE:DS499595:4209930:4211934:-1 gene:CADAFUBG00003164 transcript:CADAFUBT00003164 description:"Prolyl-tRNA synthetase"	13.958	6.12	1	3	3	4	637	70.9661	6.66846
	A4	Sequence	# PSMs	# Proteins	# Protein Groups	Protein Group Accessions	Modifications	ΔCn	XCorr	Charge	MH+ [Da]	ΔM [ppm]	RT [min]	# Missed Cleavages
	High	SVLSGDTVVLSHVTNPGQER	1	1	1	CADAFUBP00005561		0	3.28699	3	2096.29	578.853	63.1269	0
	High	VLNADTLILR	2	1	1	CADAFUBP00005561		0	3.14878	2	1128.83	1024.44	64.7534	0
	High	SLDQSINAEIVR	1	1	1	CADAFUBP00005561		0	2.79057	2	1346.88	1608.36	61.4103	0
CADAFUBP00004044	pep:known scaffold:CADRE:DS499596:2074222:2076159:-1 gene:CADAFUBG00004116 transcript:CADAFUBT00004116 description:"T-complex protein 1 subunit delta"	13.6525	5.05	1	2	2	4	535	57.5166	8.36768
	A4	Sequence	# PSMs	# Proteins	# Protein Groups	Protein Group Accessions	Modifications	ΔCn	XCorr	Charge	MH+ [Da]	ΔM [ppm]	RT [min]	# Missed Cleavages
	High	TGDVRPEEDTTLYPVILGLR	2	1	1	CADAFUBP00006437		0	4.20811	3	2244.75	252.527	69.6762	0
	High	YLGEDVFLQGVR	1	1	1	CADAFUBP00006437		0	3.47907	2	1395.89	114.109	67.5095	0
	High	AAWIFENSQTK	1	1	1	CADAFUBP00006437		0	2.79654	2	1296.24	1229.85	63.3823	0
CADAFUBP00002827	pep:known scaffold:CADRE:DS499595:3380332:3382676:-1 gene:CADAFUBG00002882 transcript:CADAFUBT00002882 description:"Bifunctional tryptophan synthase TRPB"	13.4625	5.44	1	3	3	4	735	78.7403	6.06201
	A4	Sequence	# PSMs	# Proteins	# Protein Groups	Protein Group Accessions	Modifications	ΔCn	XCorr	Charge	MH+ [Da]	ΔM [ppm]	RT [min]	# Missed Cleavages
	High	GRVDDVVNVSGHR	1	1	1	CADAFUBP00006632		0	3.63878	3	1410.04	220.644	52.3602	1
	High	ILGSVGEPIAAEVWK	2	1	1	CADAFUBP00006632		0	3.31053	2	1571.2	1484.68	67.9541	0
	High	SPDTFWAR	1	1	1	CADAFUBP00006632		0	2.57548	2	979.289	-177.45	60.5033	0
CADAFUBP00007664	pep:known scaffold:CADRE:DS499599:1878860:1882435:1 gene:CADAFUBG00007801 transcript:CADAFUBT00007801 description:"Leucyl-tRNA synthetase"	12.7006	1.77	1	2	2	4	1127	127.11	6.7417
	A4	Sequence	# PSMs	# Proteins	# Protein Groups	Protein Group Accessions	Modifications	ΔCn	XCorr	Charge	MH+ [Da]	ΔM [ppm]	RT [min]	# Missed Cleavages
	High	IRPISSAVDKLDK	2	1	1	CADAFUBP00006802		0	3.90576	3	1441.71	-89.6279	56.7763	1
	High	EGVLVDLAALTDEVK	2	1	1	CADAFUBP00006802		0	2.98362	2	1572.14	185.844	73.3057	0
	High	DWSGSDVLLR	1	1	1	CADAFUBP00006802		0	2.51876	2	1149.32	1515.74	64.1038	0
CADAFUBP00007506	pep:known scaffold:CADRE:DS499599:1391520:1393664:-1 gene:CADAFUBG00007642 transcript:CADAFUBT00007642 description:"NADPH--cytochrome P450 reductase"	12.6834	5.18	1	3	3	4	695	76.7347	5.57959
	A4	Sequence	# PSMs	# Proteins	# Protein Groups	Protein Group Accessions	Modifications	ΔCn	XCorr	Charge	MH+ [Da]	ΔM [ppm]	RT [min]	# Missed Cleavages
	High	LPLLATYEFSR	2	1	1	CADAFUBP00007075		0	3.45699	2	1309.85	103.837	67.88	0
	High	VLQNLAVTSSTVR	2	1	1	CADAFUBP00007075		0	3.34782	2	1388.11	230.345	59.3133	0
	High	SIYSNTQQFIR	1	1	1	CADAFUBP00007075		0	2.65459	2	1357.37	499.876	62.1467	0
CADAFUBP00003144	pep:known scaffold:CADRE:DS499595:4322834:4324649:-1 gene:CADAFUBG00003202 transcript:CADAFUBT00003202 description:"Translation initiation factor 4B"	12.5823	7.29	1	3	3	4	494	53.1604	8.45557
	A4	Sequence	# PSMs	# Proteins	# Protein Groups	Protein Group Accessions	Modifications	ΔCn	XCorr	Charge	MH+ [Da]	ΔM [ppm]	RT [min]	# Missed Cleavages
	High	AIVVINPGNPTGASLSPEDIK	1	1	1	CADAFUBP00007180		0	3.669	3	2092.92	377.454	65.8279	0
	High	SVLDIAAEEK	1	1	1	CADAFUBP00007180		0	3.03763	2	1075.34	717.892	60.1021	0
	High	TTFLAPGTDWVER	1	1	1	CADAFUBP00007180		0	2.66072	2	1493.92	787.337	66.3014	0
CADAFUBP00002290	pep:known scaffold:CADRE:DS499595:1862766:1864991:-1 gene:CADAFUBG00002341 transcript:CADAFUBT00002341 description:"Actin-bundling protein Sac6, putative"	12.546	3.56	1	2	2	4	646	72.4336	6.12549
	A4	Sequence	# PSMs	# Proteins	# Protein Groups	Protein Group Accessions	Modifications	ΔCn	XCorr	Charge	MH+ [Da]	ΔM [ppm]	RT [min]	# Missed Cleavages
	High	SRDVDDPTYENTSSYSR	1	1	1	CADAFUBP00008662		0	4.88483	3	1993.57	859.661	53.4336	1
	High	VEYRGDEDNDSSEYAQPR	1	1	1	CADAFUBP00008662		0	4.60325	3	2131.38	694.581	52.6353	1
	High	VYFGNWLR	1	1	1	CADAFUBP00008662		0	2.47517	2	1055.12	543.885	67.9931	0
CADAFUBP00006632	pep:known scaffold:CADRE:DS499598:1451736:1454041:-1 gene:CADAFUBG00006760 transcript:CADAFUBT00006760 description:"Acetyl-coenzyme A synthetase FacA"	12.465	5.37	1	3	3	4	670	74.4809	6.46826
	A4	Sequence	# PSMs	# Proteins	# Protein Groups	Protein Group Accessions	Modifications	ΔCn	XCorr	Charge	MH+ [Da]	ΔM [ppm]	RT [min]	# Missed Cleavages
	High	VLGSDLPPLTYDNLQK	2	1	1	CADAFUBP00008678		0	3.30556	2	1773.21	148.536	66.1234	0
	High	GTNSPYLPFGAGR	1	1	1	CADAFUBP00008678		0	2.96689	2	1337.04	279.463	62.9554	0
	High	SYVPLITDEVESFVK	1	1	1	CADAFUBP00008678		0	2.96051	2	1725.97	40.8607	74.5632	0
CADAFUBP00008678	pep:known scaffold:CADRE:DS499601:797855:799585:-1 gene:CADAFUBG00008841 transcript:CADAFUBT00008841 description:"14-alpha sterol demethylase Cyp51B"	12.2989	8.4	1	3	3	4	524	58.8932	7.75244
	A4	Sequence	# PSMs	# Proteins	# Protein Groups	Protein Group Accessions	Modifications	ΔCn	XCorr	Charge	MH+ [Da]	ΔM [ppm]	RT [min]	# Missed Cleavages
	High	HPVEVALEEASKPK	1	1	1	CADAFUBP00006796		0	3.58387	3	1532.89	-612.525	55.2472	0
	High	KPADWVDEAK	1	1	1	CADAFUBP00006796		0	2.69802	2	1159.58	866.691	54.7308	0
CADAFUBP00005561	pep:known scaffold:CADRE:DS499597:2279793:2282950:1 gene:CADAFUBG00005658 transcript:CADAFUBT00005658 description:"Transcription factor (Snd1/p100), putative"	12.1908	4.29	1	3	3	4	980	108.57	6.29053
	A4	Sequence	# PSMs	# Proteins	# Protein Groups	Protein Group Accessions	Modifications	ΔCn	XCorr	Charge	MH+ [Da]	ΔM [ppm]	RT [min]	# Missed Cleavages
	High	YVLPLQQVILTR	3	1	1	CADAFUBP00000546		0	2.89552	2	1444.25	952.11	71.1187	0
	High	QSAAALAAGQGTK	1	1	1	CADAFUBP00000546		0	2.8583	2	1173.49	-112.701	32.8353	0
CADAFUBP00008662	pep:known scaffold:CADRE:DS499601:701830:704710:-1 gene:CADAFUBG00008825 transcript:CADAFUBT00008825 description:"NIMA-interacting protein TinC"	11.9632	4.96	1	3	3	3	867	98.1162	5.07178
	A4	Sequence	# PSMs	# Proteins	# Protein Groups	Protein Group Accessions	Modifications	ΔCn	XCorr	Charge	MH+ [Da]	ΔM [ppm]	RT [min]	# Missed Cleavages
	High	TTEHYGVTDIDWDPTGR	2	1	1	CADAFUBP00000236		0	3.99111	3	1963.96	548.222	63.8289	0
	High	TAVSFFAPEK	1	1	1	CADAFUBP00000236		0	3.20602	2	1098.64	1885.58	62.286	0
CADAFUBP00001339	pep:known scaffold:CADRE:DS499594:3842262:3844079:1 gene:CADAFUBG00001371 transcript:CADAFUBT00001371 description:"Nuclear segregation protein (Bfr1), putative"	11.5114	6.47	1	2	2	3	510	57.418	9.12939
	A4	Sequence	# PSMs	# Proteins	# Protein Groups	Protein Group Accessions	Modifications	ΔCn	XCorr	Charge	MH+ [Da]	ΔM [ppm]	RT [min]	# Missed Cleavages
	High	HLQFLSTADYWK	1	1	1	CADAFUBP00003378		0	3.58875	2	1508.88	82.318	66.3439	0
	High	ELDVVDGGEDGQNIPLHPLIQPVR	1	1	1	CADAFUBP00003378		0	3.52868	3	2611.19	322.609	67.0596	0
CADAFUBP00008594	pep:known scaffold:CADRE:DS499601:487041:488576:-1 gene:CADAFUBG00008754 transcript:CADAFUBT00008754 description:"UTP-glucose-1-phosphate uridylyltransferase Ugp1, putative"	11.4885	6.26	1	2	2	3	511	56.8895	6.87354
	A4	Sequence	# PSMs	# Proteins	# Protein Groups	Protein Group Accessions	Modifications	ΔCn	XCorr	Charge	MH+ [Da]	ΔM [ppm]	RT [min]	# Missed Cleavages
	High	LSWNTFPSTR	1	1	1	CADAFUBP00000374		0	2.86693	2	1210.59	1636.86	63.8071	0
	High	ADVDDGPDVIR	1	1	1	CADAFUBP00000374		0	2.69259	2	1174.05	2125.3	55.083	0
CADAFUBP00002435	pep:known scaffold:CADRE:DS499595:2295708:2298331:1 gene:CADAFUBG00002486 transcript:CADAFUBT00002486 description:"Dipeptidyl-peptidase 5"	11.3498	4.16	1	3	3	4	721	79.6937	5.89697
	A4	Sequence	# PSMs	# Proteins	# Protein Groups	Protein Group Accessions	Modifications	ΔCn	XCorr	Charge	MH+ [Da]	ΔM [ppm]	RT [min]	# Missed Cleavages
	High	ESTLTLIPLLSR	2	1	1	CADAFUBP00001144		0	3.08251	2	1343.02	169.252	71.7398	0
	High	YAEGIWDQIVNNK	1	1	1	CADAFUBP00001144		0	2.78224	2	1550.26	319.444	67.4724	0
CADAFUBP00009154	pep:known scaffold:CADRE:DS499602:375111:377199:1 gene:CADAFUBG00009320 transcript:CADAFUBT00009320 description:"CLPTM1 domain protein"	11.2299	3.29	1	2	2	4	638	72.0397	6.94678
	A4	Sequence	# PSMs	# Proteins	# Protein Groups	Protein Group Accessions	Modifications	ΔCn	XCorr	Charge	MH+ [Da]	ΔM [ppm]	RT [min]	# Missed Cleavages
	High	LQQDEDVDVR	1	1	1	CADAFUBP00000586		0	2.5143	2	1216.22	-292.565	50.3776	0
	High	GQELIQQR	1	1	1	CADAFUBP00000586		0	2.50077	2	973.141	1658.93	42.904	0
CADAFUBP00000546	pep:known scaffold:CADRE:DS499594:1562603:1565965:-1 gene:CADAFUBG00000558 transcript:CADAFUBT00000558 description:"Eukaryotic translation initiation factor 3 subunit A"	11.2168	2.38	1	2	2	4	1051	120.156	9.39307
	A4	Sequence	# PSMs	# Proteins	# Protein Groups	Protein Group Accessions	Modifications	ΔCn	XCorr	Charge	MH+ [Da]	ΔM [ppm]	RT [min]	# Missed Cleavages
	High	QAAAYGVGVAAQK	2	1	1	CADAFUBP00000705		0	3.0632	2	1234.09	347.644	53.2809	0
	High	IGDAVAEVAR	1	1	1	CADAFUBP00000705		0	2.79236	2	1002.45	1898.95	54.5581	0
CADAFUBP00000236	pep:known scaffold:CADRE:DS499594:673450:675874:1 gene:CADAFUBG00000241 transcript:CADAFUBT00000241 description:"Eukaryotic translation initiation factor 3 subunit B"	10.9983	3.65	1	2	2	3	740	84.4348	5.35107
	A4	Sequence	# PSMs	# Proteins	# Protein Groups	Protein Group Accessions	Modifications	ΔCn	XCorr	Charge	MH+ [Da]	ΔM [ppm]	RT [min]	# Missed Cleavages
	High	TPTQQHTEISQAIFK	1	1	1	CADAFUBP00000827		0	3.56724	3	1729.34	256.619	59.8506	0
	High	LAEAGNGFIQANR	1	1	1	CADAFUBP00000827		0	2.64485	2	1361.37	496.818	57.5653	0
CADAFUBP00005235	pep:known scaffold:CADRE:DS499597:1296727:1298880:-1 gene:CADAFUBG00005326 transcript:CADAFUBT00005326 description:"Glycyl-tRNA synthetase"	10.993	5.15	1	3	3	4	699	79.0498	6.46826
	A4	Sequence	# PSMs	# Proteins	# Protein Groups	Protein Group Accessions	Modifications	ΔCn	XCorr	Charge	MH+ [Da]	ΔM [ppm]	RT [min]	# Missed Cleavages
	High	IDEFIIFR	1	1	1	CADAFUBP00001041		0	2.83739	2	1052.93	334.47	69.1214	0
	High	AIDLVDEAASALR	1	1	1	CADAFUBP00001041		0	2.70917	2	1343.92	154.594	69.3042	0
CADAFUBP00002309	pep:known scaffold:CADRE:DS499595:1925761:1927556:-1 gene:CADAFUBG00002360 transcript:CADAFUBT00002360 description:"Cystathionine beta-synthase, putative"	10.1264	5.99	1	2	2	3	534	57.7443	6.97607
	A4	Sequence	# PSMs	# Proteins	# Protein Groups	Protein Group Accessions	Modifications	ΔCn	XCorr	Charge	MH+ [Da]	ΔM [ppm]	RT [min]	# Missed Cleavages
	High	HFNPSYDFSTLGLDDKK	2	1	1	CADAFUBP00001339		0	4.06732	3	1984.44	252.014	64.0414	1
	High	ADLAQAEKEHAAVQEK	1	1	1	CADAFUBP00001339		0	3.70538	3	1739.06	682.167	51.7038	1
CADAFUBP00001509	pep:known scaffold:CADRE:DS499594:4357953:4359907:-1 gene:CADAFUBG00001544 transcript:CADAFUBT00001544 description:"Coatomer subunit delta, putative"	10.0756	5.25	1	2	2	3	591	65.3323	5.87158
	A4	Sequence	# PSMs	# Proteins	# Protein Groups	Protein Group Accessions	Modifications	ΔCn	XCorr	Charge	MH+ [Da]	ΔM [ppm]	RT [min]	# Missed Cleavages
	High	SNDAIVGLVRPIIQDVR	1	1	1	CADAFUBP00001382		0	3.2204	3	1868.91	2060.52	70.2771	0
	High	GQSSGDVQELIR	1	1	1	CADAFUBP00001382		0	2.58589	2	1290.87	1717.19	58.6265	0
CADAFUBP00006525	pep:known scaffold:CADRE:DS499598:1133223:1134686:-1 gene:CADAFUBG00006653 transcript:CADAFUBT00006653 description:"Putative uncharacterized protein"	9.82471	7.29	1	2	2	3	439	50.0797	9.17334
	A4	Sequence	# PSMs	# Proteins	# Protein Groups	Protein Group Accessions	Modifications	ΔCn	XCorr	Charge	MH+ [Da]	ΔM [ppm]	RT [min]	# Missed Cleavages
	High	AATYLQcTAAGSK	2	1	1	CADAFUBP00001427	C7(Carbamidomethyl)	0	3.30559	2	1341.97	241.054	53.4199	0
	High	VEGTLFGNGER	1	1	1	CADAFUBP00001427		0	2.51372	2	1178.57	-9.70685	57.6846	0
CADAFUBP00003449	pep:known scaffold:CADRE:DS499596:349825:353451:1 gene:CADAFUBG00003511 transcript:CADAFUBT00003511 description:"Phosphatidylserine decarboxylase Psd2, putative"	9.4466	2.51	1	2	2	3	1077	120.02	6.39209
	A4	Sequence	# PSMs	# Proteins	# Protein Groups	Protein Group Accessions	Modifications	ΔCn	XCorr	Charge	MH+ [Da]	ΔM [ppm]	RT [min]	# Missed Cleavages
	High	LADSGTQHTTVEQDNVR	2	1	1	CADAFUBP00001509		0	3.94534	3	1871.68	424.503	33.7894	0
	High	LDLLANPTHGAQFR	1	1	1	CADAFUBP00001509		0	2.47123	2	1555.29	1588.45	62.7457	0
CADAFUBP00006301	pep:known scaffold:CADRE:DS499598:539635:541739:1 gene:CADAFUBG00006425 transcript:CADAFUBT00006425 description:"ATP dependent RNA helicase (Dbp1), putative"	9.42978	3.56	1	2	2	3	674	72.0159	8.95361
	A4	Sequence	# PSMs	# Proteins	# Protein Groups	Protein Group Accessions	Modifications	ΔCn	XCorr	Charge	MH+ [Da]	ΔM [ppm]	RT [min]	# Missed Cleavages
	High	QTEGVNLNAR	1	1	1	CADAFUBP00002132		0	2.54448	2	1103.07	1361.49	51.2984	0
	High	LTVQSPDGPIER	1	1	1	CADAFUBP00002132		0	2.53407	2	1311.58	-87.1272	57.6165	0
CADAFUBP00007180	pep:known scaffold:CADRE:DS499599:431068:432619:1 gene:CADAFUBG00007313 transcript:CADAFUBT00007313 description:"Alanine aminotransferase, putative"	9.36735	8.78	1	3	3	3	501	55.1004	5.96045
	A4	Sequence	# PSMs	# Proteins	# Protein Groups	Protein Group Accessions	Modifications	ΔCn	XCorr	Charge	MH+ [Da]	ΔM [ppm]	RT [min]	# Missed Cleavages
	High	FGGPAASAYATR	1	1	1	CADAFUBP00002144		0	3.17922	2	1168.33	-212.283	55.5082	0
	High	AVISSQEAATVIGK	1	1	1	CADAFUBP00002144		0	2.68141	2	1374.27	370.709	60.2554	0
CADAFUBP00009164	pep:known scaffold:CADRE:DS499602:400428:403752:-1 gene:CADAFUBG00009330 transcript:CADAFUBT00009330 description:"Chromosome segregation protein Cse1, putative"	9.27221	2.34	1	2	2	3	983	110.56	5.41455
	A4	Sequence	# PSMs	# Proteins	# Protein Groups	Protein Group Accessions	Modifications	ΔCn	XCorr	Charge	MH+ [Da]	ΔM [ppm]	RT [min]	# Missed Cleavages
	High	VADNIISFLR	1	1	1	CADAFUBP00002195		0	3.51229	2	1148.97	1153.57	69.3292	0
	High	NEISVHIIQSR	1	1	1	CADAFUBP00002195		0	2.64383	2	1298.18	1902.21	58.4268	0
CADAFUBP00002524	pep:known scaffold:CADRE:DS499595:2539272:2542919:1 gene:CADAFUBG00002577 transcript:CADAFUBT00002577 description:"Nonsense-mediated mRNA decay protein (Nmd5), putative"	9.212	3.91	1	3	3	3	1048	118.882	4.84326
	A4	Sequence	# PSMs	# Proteins	# Protein Groups	Protein Group Accessions	Modifications	ΔCn	XCorr	Charge	MH+ [Da]	ΔM [ppm]	RT [min]	# Missed Cleavages
	High	VIELTLANPATAALIK	2	1	1	CADAFUBP00002215		0	3.09593	2	1638.27	175.903	70.0361	0
	High	DADPQTLYDNR	1	1	1	CADAFUBP00002215		0	2.50626	2	1307.8	160.319	56.0493	0
CADAFUBP00003538	pep:known scaffold:CADRE:DS499596:601054:602961:-1 gene:CADAFUBG00003603 transcript:CADAFUBT00003603 description:"T-complex protein 1, gamma subunit, putative"	9.10228	6.11	1	3	3	3	540	59.3149	6.21436
	A4	Sequence	# PSMs	# Proteins	# Protein Groups	Protein Group Accessions	Modifications	ΔCn	XCorr	Charge	MH+ [Da]	ΔM [ppm]	RT [min]	# Missed Cleavages
	High	LLEDDETLDQFLR	1	1	1	CADAFUBP00002290		0	4.35253	2	1608.23	890.334	69.4125	0
	High	AEQVLANAEK	3	1	1	CADAFUBP00002290		0	2.82747	2	1072.9	315.984	45.0692	0
CADAFUBP00001828	pep:known scaffold:CADRE:DS499595:391802:393946:1 gene:CADAFUBG00001867 transcript:CADAFUBT00001867 description:"Mitochondrial outer membrane translocase receptor (TOM70), putative"	8.95538	6.03	1	3	3	3	630	69.7187	5.51611
	A4	Sequence	# PSMs	# Proteins	# Protein Groups	Protein Group Accessions	Modifications	ΔCn	XCorr	Charge	MH+ [Da]	ΔM [ppm]	RT [min]	# Missed Cleavages
	High	VIAADPHGSILAVPADLNK	2	1	1	CADAFUBP00002309		0	3.70999	3	1902.1	551.842	64.005	0
	High	LVGLVTLGNVLSR	1	1	1	CADAFUBP00002309		0	2.86037	2	1340.5	-245.859	70.9014	0
CADAFUBP00008842	pep:known scaffold:CADRE:DS499601:1292029:1293752:1 gene:CADAFUBG00009008 transcript:CADAFUBT00009008 description:"Septin AspB"	8.94995	4.37	1	2	2	3	526	59.221	6.29053
	A4	Sequence	# PSMs	# Proteins	# Protein Groups	Protein Group Accessions	Modifications	ΔCn	XCorr	Charge	MH+ [Da]	ΔM [ppm]	RT [min]	# Missed Cleavages
	High	VLGTNFIDVATK	1	1	1	CADAFUBP00002529		0	3.24808	2	1279.13	1109.18	64.9168	0
	High	TTTANFEPSLDYIVTK	1	1	1	CADAFUBP00002529		0	3.24728	2	1800.8	497.32	66.9094	0
CADAFUBP00006151	pep:known scaffold:CADRE:DS499598:120876:123378:-1 gene:CADAFUBG00006274 transcript:CADAFUBT00006274 description:"Dipeptidyl peptidase, putative"	8.73039	2.95	1	2	2	3	780	87.2208	6.68311
	A4	Sequence	# PSMs	# Proteins	# Protein Groups	Protein Group Accessions	Modifications	ΔCn	XCorr	Charge	MH+ [Da]	ΔM [ppm]	RT [min]	# Missed Cleavages
	High	LAEAVLFAQTYKPSR	1	1	1	CADAFUBP00002579		0	3.51091	3	1695.58	973.151	63.6932	0
	High	HNEVVSTVIK	1	1	1	CADAFUBP00002579		0	2.67284	2	1125.79	141.374	53.1687	0
CADAFUBP00000705	pep:known scaffold:CADRE:DS499594:2013061:2016673:1 gene:CADAFUBG00000720 transcript:CADAFUBT00000720 description:"Importin beta-3 subunit, putative"	8.6199	2.1	1	2	2	3	1095	121.355	4.76709
	A4	Sequence	# PSMs	# Proteins	# Protein Groups	Protein Group Accessions	Modifications	ΔCn	XCorr	Charge	MH+ [Da]	ΔM [ppm]	RT [min]	# Missed Cleavages
	High	SPAFGELDAYGIGLK	2	1	1	CADAFUBP00002645		0	4.11574	2	1539.17	897.515	68.6311	0
	High	DSPNALTWGIFAGR	2	1	1	CADAFUBP00002645		0	3.494	2	1504.96	137.444	70.7534	0
CADAFUBP00003588	pep:known scaffold:CADRE:DS499596:764802:767386:-1 gene:CADAFUBG00003653 transcript:CADAFUBT00003653 description:"Vesicular fusion ATPase, putative"	8.60085	2.73	1	2	2	3	770	84.6532	6.46826
	A4	Sequence	# PSMs	# Proteins	# Protein Groups	Protein Group Accessions	Modifications	ΔCn	XCorr	Charge	MH+ [Da]	ΔM [ppm]	RT [min]	# Missed Cleavages
	High	LLATWPDVLLNTTK	4	1	1	CADAFUBP00002905		0	3.50535	3	1584.62	-176.608	72.1682	0
	High	LGAAAGIEPEK	2	1	1	CADAFUBP00002905		0	3.14895	2	1056.95	1299.37	52.8867	0
CADAFUBP00001427	pep:known scaffold:CADRE:DS499594:4096687:4098833:1 gene:CADAFUBG00001461 transcript:CADAFUBT00001461 description:"2-isopropylmalate synthase"	8.51293	3.73	1	2	2	3	643	71.1504	5.68115
	A4	Sequence	# PSMs	# Proteins	# Protein Groups	Protein Group Accessions	Modifications	ΔCn	XCorr	Charge	MH+ [Da]	ΔM [ppm]	RT [min]	# Missed Cleavages
	High	VFDDEDDFIAALER	1	1	1	CADAFUBP00002922		0	3.69239	2	1654.77	7.06233	71.2588	0
	High	LLDLDVDETELAR	1	1	1	CADAFUBP00002922		0	3.00893	2	1502.23	304.446	66.4545	0
CADAFUBP00002215	pep:known scaffold:CADRE:DS499595:1566641:1568417:-1 gene:CADAFUBG00002262 transcript:CADAFUBT00002262 description:"Cytoplasmic asparaginyl-tRNA synthetase, putative"	8.45815	4.7	1	2	2	3	574	64.9239	6.40479
	A4	Sequence	# PSMs	# Proteins	# Protein Groups	Protein Group Accessions	Modifications	ΔCn	XCorr	Charge	MH+ [Da]	ΔM [ppm]	RT [min]	# Missed Cleavages
	High	GDLIIQDTGR	1	1	1	CADAFUBP00003090		0	2.85747	2	1089.87	2108.48	57.199	0
	High	LGPYLPQLLR	1	1	1	CADAFUBP00003090		0	2.74934	2	1169.87	144.62	68.487	0
CADAFUBP00001144	pep:known scaffold:CADRE:DS499594:3285131:3287984:1 gene:CADAFUBG00001170 transcript:CADAFUBT00001170 description:"Protein sey1"	8.38121	2.89	1	2	2	3	864	97.3904	5.52881
	A4	Sequence	# PSMs	# Proteins	# Protein Groups	Protein Group Accessions	Modifications	ΔCn	XCorr	Charge	MH+ [Da]	ΔM [ppm]	RT [min]	# Missed Cleavages
	High	LRDPSLSPTGSDTSTVGK	2	1	1	CADAFUBP00003449		0	3.63828	3	1818.88	523.858	55.1261	1
	High	ITGQINEER	1	1	1	CADAFUBP00003449		0	2.53047	2	1059.63	77.9281	32.2408	0
CADAFUBP00006196	pep:known scaffold:CADRE:DS499598:259437:260874:1 gene:CADAFUBG00006319 transcript:CADAFUBT00006319 description:"Glutamate dehydrogenase"	8.15121	4.59	1	2	2	3	458	49.3369	6.1001
	A4	Sequence	# PSMs	# Proteins	# Protein Groups	Protein Group Accessions	Modifications	ΔCn	XCorr	Charge	MH+ [Da]	ΔM [ppm]	RT [min]	# Missed Cleavages
	High	RFDHGYPTPTLER	1	1	1	CADAFUBP00003570		0	3.39154	3	1590.03	780.542	57.5792	1
	High	TFDEWIVR	1	1	1	CADAFUBP00003570		0	2.66333	2	1066.04	472.235	65.4276	0
CADAFUBP00003877	pep:known scaffold:CADRE:DS499596:1628613:1630568:1 gene:CADAFUBG00003945 transcript:CADAFUBT00003945 description:"T-complex protein 1, zeta subunit, putative"	8.02044	3.52	1	2	2	3	540	58.7007	6.75635
	A4	Sequence	# PSMs	# Proteins	# Protein Groups	Protein Group Accessions	Modifications	ΔCn	XCorr	Charge	MH+ [Da]	ΔM [ppm]	RT [min]	# Missed Cleavages
	High	IAIDSGFPFIK	2	1	1	CADAFUBP00003588		0	3.14029	2	1207.94	221.69	69.682	0
	High	FVGQSEENIR	1	1	1	CADAFUBP00003588		0	2.57614	2	1178.74	137.462	54.029	0
CADAFUBP00006878	pep:known scaffold:CADRE:DS499598:2148893:2151349:1 gene:CADAFUBG00007009 transcript:CADAFUBT00007009 description:"Threonyl-tRNA synthetase, putative"	7.50427	3.66	1	2	2	2	737	84.4129	7.09326
	A4	Sequence	# PSMs	# Proteins	# Protein Groups	Protein Group Accessions	Modifications	ΔCn	XCorr	Charge	MH+ [Da]	ΔM [ppm]	RT [min]	# Missed Cleavages
	High	YISEGLHPR	2	1	1	CADAFUBP00003877		0	2.71871	2	1072.17	575.14	51.0866	0
	High	VITDGYEIAK	1	1	1	CADAFUBP00003877		0	2.69685	2	1109.03	393.974	57.4121	0
CADAFUBP00002529	pep:known scaffold:CADRE:DS499595:2551651:2555429:1 gene:CADAFUBG00002582 transcript:CADAFUBT00002582 description:"Carbamoyl-phosphate synthase, large subunit"	6.49536	2.38	1	2	2	2	1175	129.133	6.27783
	A4	Sequence	# PSMs	# Proteins	# Protein Groups	Protein Group Accessions	Modifications	ΔCn	XCorr	Charge	MH+ [Da]	ΔM [ppm]	RT [min]	# Missed Cleavages
	High	VLGTNFIDVATK	1	1	1	CADAFUBP00002529		0	3.24808	2	1279.13	1109.18	64.9168	0
	High	TTTANFEPSLDYIVTK	1	1	1	CADAFUBP00002529		0	3.24728	2	1800.8	497.32	66.9094	0
	High	ATLLQAASTSLSSK	2	1	1	CADAFUBP00004044		0	3.78693	2	1380.32	1855.06	64.112	0
	High	DAVNDLSLHFLSR	2	1	1	CADAFUBP00004044		0	3.37663	2	1488.02	841.691	67.118	0
CADAFUBP00002922	pep:known scaffold:CADRE:DS499595:3694210:3696454:1 gene:CADAFUBG00002978 transcript:CADAFUBT00002978 description:"Mitochondrial dihydroxy acid dehydratase, putative"	6.70132	4.21	1	1	2	2	642	68.213	7.84033
	A4	Sequence	# PSMs	# Proteins	# Protein Groups	Protein Group Accessions	Modifications	ΔCn	XCorr	Charge	MH+ [Da]	ΔM [ppm]	RT [min]	# Missed Cleavages
	High	VFDDEDDFIAALER	1	1	1	CADAFUBP00002922		0	3.69239	2	1654.77	7.06233	71.2588	0
	High	LLDLDVDETELAR	1	1	1	CADAFUBP00002922		0	3.00893	2	1502.23	304.446	66.4545	0
CADAFUBP00003378	pep:known scaffold:CADRE:DS499596:168256:170148:-1 gene:CADAFUBG00003440 transcript:CADAFUBT00003440 description:"Lysophospholipase 3"	7.11744	5.71	1	2	2	2	630	67.3745	5.65576
	A4	Sequence	# PSMs	# Proteins	# Protein Groups	Protein Group Accessions	Modifications	ΔCn	XCorr	Charge	MH+ [Da]	ΔM [ppm]	RT [min]	# Missed Cleavages
	High	HLQFLSTADYWK	1	1	1	CADAFUBP00003378		0	3.58875	2	1508.88	82.318	66.3439	0
	High	ELDVVDGGEDGQNIPLHPLIQPVR	1	1	1	CADAFUBP00003378		0	3.52868	3	2611.19	322.609	67.0596	0
CADAFUBP00006796	pep:known scaffold:CADRE:DS499598:1926190:1928132:1 gene:CADAFUBG00006924 transcript:CADAFUBT00006924 description:"Calnexin"	6.28189	4.26	1	2	2	2	563	61.8151	5.07178
	A4	Sequence	# PSMs	# Proteins	# Protein Groups	Protein Group Accessions	Modifications	ΔCn	XCorr	Charge	MH+ [Da]	ΔM [ppm]	RT [min]	# Missed Cleavages
	High	HPVEVALEEASKPK	1	1	1	CADAFUBP00006796		0	3.58387	3	1532.89	-612.525	55.2472	0
	High	KPADWVDEAK	1	1	1	CADAFUBP00006796		0	2.69802	2	1159.58	866.691	54.7308	0
CADAFUBP00006202	pep:known scaffold:CADRE:DS499598:278234:281052:-1 gene:CADAFUBG00006325 transcript:CADAFUBT00006325 description:"Ribonucleoside-diphosphate reductase"	6.25279	2.56	1	2	2	2	859	96.0463	6.66846
	A4	Sequence	# PSMs	# Proteins	# Protein Groups	Protein Group Accessions	Modifications	ΔCn	XCorr	Charge	MH+ [Da]	ΔM [ppm]	RT [min]	# Missed Cleavages
	High	ADPDVIVQEAPAADAK	1	1	1	CADAFUBP00005109		0	3.04076	2	1609.58	-139.368	58.587	0
	High	FGGLGYLTTYK	1	1	1	CADAFUBP00005109		0	2.60404	2	1222.06	1983.6	65.4948	0
CADAFUBP00000827	pep:known scaffold:CADRE:DS499594:2404885:2406899:1 gene:CADAFUBG00000847 transcript:CADAFUBT00000847 description:"Methionyl-tRNA synthetase"	6.21208	4.3	1	2	2	2	651	72.8652	7.06396
	A4	Sequence	# PSMs	# Proteins	# Protein Groups	Protein Group Accessions	Modifications	ΔCn	XCorr	Charge	MH+ [Da]	ΔM [ppm]	RT [min]	# Missed Cleavages
	High	AGLVALEFWDPK	2	1	1	CADAFUBP00006151		0	3.36091	2	1346.52	597.51	72.5652	0
	High	TFLDAGDDFVR	1	1	1	CADAFUBP00006151		0	2.56978	2	1256.79	949.218	65.1555	0
CADAFUBP00002579	pep:known scaffold:CADRE:DS499595:2692226:2695135:1 gene:CADAFUBG00002633 transcript:CADAFUBT00002633 description:"COPI vesicle coat beta' subunit, putative"	6.18375	2.92	1	2	2	2	855	94.8853	5.08447
	A4	Sequence	# PSMs	# Proteins	# Protein Groups	Protein Group Accessions	Modifications	ΔCn	XCorr	Charge	MH+ [Da]	ΔM [ppm]	RT [min]	# Missed Cleavages
	High	ISWTAEEVDSR	2	1	1	CADAFUBP00006196		0	2.91527	2	1294.76	1662.78	59.9486	0
	High	EIGFLFGQYR	1	1	1	CADAFUBP00006196		0	2.47952	2	1229.99	289.807	69.0956	0
CADAFUBP00002195	pep:known scaffold:CADRE:DS499595:1511475:1513723:-1 gene:CADAFUBG00002242 transcript:CADAFUBT00002242 description:"NADH-ubiquinone oxidoreductase 64 kDa subunit, putative"	6.15612	3.03	1	2	2	2	692	77.6264	8.98291
	A4	Sequence	# PSMs	# Proteins	# Protein Groups	Protein Group Accessions	Modifications	ΔCn	XCorr	Charge	MH+ [Da]	ΔM [ppm]	RT [min]	# Missed Cleavages
	High	TPTDLWDWDSLK	1	1	1	CADAFUBP00006202		0	3.66038	2	1478.07	928.619	70.426	0
	High	DFNYNFFGFK	1	1	1	CADAFUBP00006202		0	2.59241	2	1298.83	190.555	72.4017	0
CADAFUBP00003570	pep:known scaffold:CADRE:DS499596:694742:696623:1 gene:CADAFUBG00003635 transcript:CADAFUBT00003635 description:"Putative uncharacterized protein"	6.05487	3.87	1	2	2	2	543	60.3422	6.04932
	A4	Sequence	# PSMs	# Proteins	# Protein Groups	Protein Group Accessions	Modifications	ΔCn	XCorr	Charge	MH+ [Da]	ΔM [ppm]	RT [min]	# Missed Cleavages
	High	AGNTGIATAFFNR	2	1	1	CADAFUBP00006301		0	3.28052	2	1340.1	314.498	65.0255	0
	High	ELVSQIFDEAR	1	1	1	CADAFUBP00006301		0	3.07052	2	1308.5	1401.07	66.1514	0
CADAFUBP00008020	pep:known scaffold:CADRE:DS499600:736594:738450:-1 gene:CADAFUBG00008165 transcript:CADAFUBT00008165 description:"Oxidoreductin"	5.87538	4.01	1	2	2	2	598	68.817	6.15088
	A4	Sequence	# PSMs	# Proteins	# Protein Groups	Protein Group Accessions	Modifications	ΔCn	XCorr	Charge	MH+ [Da]	ΔM [ppm]	RT [min]	# Missed Cleavages
	High	FTGAVDSAPAELISPESTLK	1	1	1	CADAFUBP00006525		0	4.00458	2	2033.26	107.425	66.1684	0
	High	SAQEFISYATGR	2	1	1	CADAFUBP00006525		0	2.95992	2	1331.51	1400.54	63.012	0
CADAFUBP00002144	pep:known scaffold:CADRE:DS499595:1346249:1347696:-1 gene:CADAFUBG00002191 transcript:CADAFUBT00002191 description:"KH domain RNA binding protein"	5.86064	5.6	1	2	2	2	464	48.2735	7.43018
	A4	Sequence	# PSMs	# Proteins	# Protein Groups	Protein Group Accessions	Modifications	ΔCn	XCorr	Charge	MH+ [Da]	ΔM [ppm]	RT [min]	# Missed Cleavages
	High	ATAASNNDSLPDFIIER	1	1	1	CADAFUBP00006878		0	3.85072	2	1834.38	262.819	66.9957	0
	High	IFNALQALLR	1	1	1	CADAFUBP00006878		0	3.65354	2	1160.92	1915.28	73.5306	0
CADAFUBP00001382	pep:known scaffold:CADRE:DS499594:3961660:3964324:1 gene:CADAFUBG00001415 transcript:CADAFUBT00001415 description:"Phosphoribosyl-AMP cyclohydrolase, putative"	5.80628	3.33	1	2	2	2	872	92.8238	5.65576
	A4	Sequence	# PSMs	# Proteins	# Protein Groups	Protein Group Accessions	Modifications	ΔCn	XCorr	Charge	MH+ [Da]	ΔM [ppm]	RT [min]	# Missed Cleavages
	High	LLLDQGTPLTQYDDR	1	1	1	CADAFUBP00006933		0	4.70296	2	1748.18	168.484	65.2483	0
	High	TLETASQTGILK	1	1	1	CADAFUBP00006933		0	2.51314	2	1263.25	1229.26	57.9674	0
CADAFUBP00005109	pep:known scaffold:CADRE:DS499597:916734:918074:-1 gene:CADAFUBG00005200 transcript:CADAFUBT00005200 description:"CRAL/TRIO domain protein"	5.64479	6.37	1	2	2	2	424	46.171	4.84326
	A4	Sequence	# PSMs	# Proteins	# Protein Groups	Protein Group Accessions	Modifications	ΔCn	XCorr	Charge	MH+ [Da]	ΔM [ppm]	RT [min]	# Missed Cleavages
	High	KLPFDELAVLK	2	1	1	CADAFUBP00007664		0	4.25193	3	1273.36	473.826	67.7195	1
	High	DVNQLAQAK	2	1	1	CADAFUBP00007664		0	2.67423	2	987.049	529.271	44.9635	0
CADAFUBP00009050	pep:known scaffold:CADRE:DS499602:72354:75411:-1 gene:CADAFUBG00009216 transcript:CADAFUBT00009216 description:"Transcriptional repressor TupA/RocA, putative"	5.61765	2.42	1	1	2	2	702	76.8204	6.96143
	A4	Sequence	# PSMs	# Proteins	# Protein Groups	Protein Group Accessions	Modifications	ΔCn	XCorr	Charge	MH+ [Da]	ΔM [ppm]	RT [min]	# Missed Cleavages
	High	TELVALINTLGR	1	1	1	CADAFUBP00008020		0	3.12602	2	1300.08	246.635	71.1511	0
	High	GDYVSLVDNPER	1	1	1	CADAFUBP00008020		0	2.74936	2	1366.27	1922.06	60.4411	0
CADAFUBP00003090	pep:known scaffold:CADRE:DS499595:4166034:4169277:-1 gene:CADAFUBG00003148 transcript:CADAFUBT00003148 description:"Importin beta-5 subunit, putative"	5.60682	1.92	1	2	2	2	1042	114.583	4.65283
	A4	Sequence	# PSMs	# Proteins	# Protein Groups	Protein Group Accessions	Modifications	ΔCn	XCorr	Charge	MH+ [Da]	ΔM [ppm]	RT [min]	# Missed Cleavages
	High	NALNALAETVPDPEEK	2	1	1	CADAFUBP00008594		0	4.20594	2	1711.46	352.905	65.3792	0
	High	KYQGHNVDIITFNQSR	1	1	1	CADAFUBP00008594		0	3.73046	3	1922.12	1117.73	59.2652	1
CADAFUBP00000374	pep:known scaffold:CADRE:DS499594:1061390:1064016:-1 gene:CADAFUBG00000382 transcript:CADAFUBT00000382 description:"Protein transport protein Sec23, putative"	5.55953	2.69	1	2	2	2	780	86.8628	6.354
	A4	Sequence	# PSMs	# Proteins	# Protein Groups	Protein Group Accessions	Modifications	ΔCn	XCorr	Charge	MH+ [Da]	ΔM [ppm]	RT [min]	# Missed Cleavages
	High	SAVYAAQSDYQK	2	1	1	CADAFUBP00008597		0	3.80625	2	1330.94	238.53	51.4194	0
	High	FTQAIELEPSNHILYSNR	2	1	1	CADAFUBP00008597		0	3.76127	3	2132.7	293.437	63.9343	0
CADAFUBP00001041	pep:known scaffold:CADRE:DS499594:3012074:3014467:-1 gene:CADAFUBG00001066 transcript:CADAFUBT00001066 description:"Heat shock protein/chaperonin HSP78, putative"	5.54656	2.63	1	2	2	2	797	88.3298	7.02002
	A4	Sequence	# PSMs	# Proteins	# Protein Groups	Protein Group Accessions	Modifications	ΔCn	XCorr	Charge	MH+ [Da]	ΔM [ppm]	RT [min]	# Missed Cleavages
	High	YDAYLEAENK	1	1	1	CADAFUBP00008842		0	3.49945	2	1216.74	977.824	55.3765	0
	High	ADTLTDEEISLFK	2	1	1	CADAFUBP00008842		0	2.9653	2	1483.23	1004.93	67.7105	0
CADAFUBP00004253	pep:known scaffold:CADRE:DS499596:2669806:2672804:-1 gene:CADAFUBG00004325 transcript:CADAFUBT00004325 description:"Alpha,alpha-trehalose-phosphate synthase subunit TPS2, putative"	5.43434	2	1	2	2	2	949	106.027	6.60986
	A4	Sequence	# PSMs	# Proteins	# Protein Groups	Protein Group Accessions	Modifications	ΔCn	XCorr	Charge	MH+ [Da]	ΔM [ppm]	RT [min]	# Missed Cleavages
	High	LTELLDQLR	1	1	1	CADAFUBP00009050		0	3.03302	2	1102.27	1488.16	64.6673	0
	High	LWELSVPR	1	1	1	CADAFUBP00009050		0	2.58464	2	999.801	239.001	65.801	0
CADAFUBP00002132	pep:known scaffold:CADRE:DS499595:1312622:1314829:-1 gene:CADAFUBG00002179 transcript:CADAFUBT00002179 description:"Translation release factor eRF3, putative"	5.07856	3.07	1	2	2	2	716	77.2757	8.04541
	A4	Sequence	# PSMs	# Proteins	# Protein Groups	Protein Group Accessions	Modifications	ΔCn	XCorr	Charge	MH+ [Da]	ΔM [ppm]	RT [min]	# Missed Cleavages
	High	KLEAVSEASGR	2	1	1	CADAFUBP00009154		0	3.04145	2	1146.31	-260.487	32.7064	1
	High	ITLNNLSNWK	2	1	1	CADAFUBP00009154		0	2.79378	2	1203.56	757.77	64.5719	0
CADAFUBP00000586	pep:known scaffold:CADRE:DS499594:1685505:1687823:-1 gene:CADAFUBG00000600 transcript:CADAFUBT00000600 description:"Protein phosphotase 2a 65kd regulatory sububit"	5.01507	2.92	1	2	2	2	616	69.1473	4.85596
	A4	Sequence	# PSMs	# Proteins	# Protein Groups	Protein Group Accessions	Modifications	ΔCn	XCorr	Charge	MH+ [Da]	ΔM [ppm]	RT [min]	# Missed Cleavages
	High	DQWQEVLPLLVK	2	1	1	CADAFUBP00009164		0	3.35392	2	1468.2	255.044	73.0071	0
	High	TLANSEAFANR	1	1	1	CADAFUBP00009164		0	3.05527	2	1193.97	316.846	54.74	0
CADAFUBP00009199	pep:known scaffold:CADRE:DS499602:502795:505290:-1 gene:CADAFUBG00009368 transcript:CADAFUBT00009368 description:"Onanonoxo-7-onima-8-eninoihtemlysoneda"	5.00955	2.82	1	2	2	2	815	89.418	6.44287
	A4	Sequence	# PSMs	# Proteins	# Protein Groups	Protein Group Accessions	Modifications	ΔCn	XCorr	Charge	MH+ [Da]	ΔM [ppm]	RT [min]	# Missed Cleavages
	High	LPVVLVADSR	1	1	1	CADAFUBP00009199		0	2.52013	2	1071.04	2238.49	61.7516	0
	High	AHQVYGANTDVGK	1	1	1	CADAFUBP00009199		0	2.48942	2	1360.79	826.462	32.9455	0
CADAFUBP00008697	pep:known scaffold:CADRE:DS499601:878645:881522:1 gene:CADAFUBG00008861 transcript:CADAFUBT00008861 description:"Alpha,alpha-trehalose phosphate synthase subunit TPS3, putative"	189.535	27.09	1	21	21	58	919	103.104	6.1001
	A4	Sequence	# PSMs	# Proteins	# Protein Groups	Protein Group Accessions	Modifications	ΔCn	XCorr	Charge	MH+ [Da]	ΔM [ppm]	RT [min]	# Missed Cleavages
	High	HcSLVFHYGSAEDNEAASR	2	1	1	CADAFUBP00008697	C2(Carbamidomethyl)	0	6.70353	3	2151.05	519.981	59.0658	0
	High	AEWTVETAEQGNGGLR	4	1	1	CADAFUBP00008697		0	5.00845	3	1717.96	85.7456	62.1224	0
	High	INSMHSTLAHQPLVFLK	2	1	1	CADAFUBP00008697		0	4.42376	3	1937.24	615.289	64.9224	0
	High	AIVTLTDLTEDSK	3	1	1	CADAFUBP00008697		0	4.15432	2	1408.93	2263.03	65.4177	0
	High	EGVSQILSYYQER	3	1	1	CADAFUBP00008697		0	4.05391	2	1571.97	126.431	66.8543	0
	High	AVGYAmTVTLGSR	1	1	1	CADAFUBP00008697	M6(Oxidation)	0	3.8705	2	1343.3	1204.6	59.5025	0
	High	AVGYAMTVTLGSR	2	1	1	CADAFUBP00008697		0	3.78451	2	1327.04	1017.21	63.4229	0
	High	RVPGLGLIAENGcFVR	1	1	1	CADAFUBP00008697	C13(Carbamidomethyl)	0	3.58244	3	1759.55	907.819	66.8986	1
	High	KAGLTPGATTDHER	3	1	1	CADAFUBP00008697		0	3.52292	3	1454.77	708.891	27.7072	1
	High	VPGLGLIAENGcFVR	2	1	1	CADAFUBP00008697	C12(Carbamidomethyl)	0	3.45276	2	1602.51	416.403	68.3178	0
	High	HQEPTVSVLEPIR	5	1	1	CADAFUBP00008697		0	3.40117	2	1508.29	2302.99	62.2161	0
	High	AYEDHSWIYYVK	2	1	1	CADAFUBP00008697		0	3.26409	3	1574.85	708.399	64.903	0
	High	AVLQNSTGNWVK	2	1	1	CADAFUBP00008697		0	3.16896	2	1317.13	332.768	60.3422	0
	High	DEQIARPDFLLAIGDGR	2	1	1	CADAFUBP00008697		0	3.16381	3	1887.04	565.712	69.4748	0
	High	TNQAFAER	4	1	1	CADAFUBP00008697		0	3.10878	2	937.066	654.215	27.9895	0
	High	ATLTQGVTGK	10	1	1	CADAFUBP00008697		0	3.03634	2	976.894	1379.16	33.0214	0
	High	NVVYVmSSR	1	1	1	CADAFUBP00008697	M6(Oxidation)	0	2.80822	2	1071.1	535.083	33.5935	0
	High	ALVVGPANTNK	3	1	1	CADAFUBP00008697		0	2.80126	2	1084.27	607.747	53.964	0
	High	SATDAGQLEDK	1	1	1	CADAFUBP00008697		0	2.79909	2	1135.06	467.616	27.972	0
	High	ASAAELVWR	1	1	1	CADAFUBP00008697		0	2.78269	2	1001.29	-1245.56	62.8543	0
	High	AEGSWIEK	2	1	1	CADAFUBP00008697		0	2.77777	2	919.922	511.204	54.6293	0
	High	IFTSDITK	2	1	1	CADAFUBP00008697		0	1.78606	1	924.312	-207.925	57.14	0
CADAFUBP00008005	pep:known scaffold:CADRE:DS499600:692028:694124:-1 gene:CADAFUBG00008150 transcript:CADAFUBT00008150 description:"ATP synthase subunit alpha"	104.615	19.96	1	9	9	32	556	59.8954	9.0708
	A4	Sequence	# PSMs	# Proteins	# Protein Groups	Protein Group Accessions	Modifications	ΔCn	XCorr	Charge	MH+ [Da]	ΔM [ppm]	RT [min]	# Missed Cleavages
	High	DDRIEIIANDQGNR	2	1	1	CADAFUBP00000765		0	4.52615	3	1629.34	331.39	58.7979	1
	High	IINEPTAAAIAYGLDK	4	1	1	CADAFUBP00000765		0	4.34235	3	1660.8	542.038	66.65	0
	High	FQDAEVQSDMK	2	1	1	CADAFUBP00000765		0	3.83168	2	1297.68	80.7756	55.6104	0
	High	ATAGDTHLGGEDFDNR	2	1	1	CADAFUBP00000765		0	3.81518	2	1676.12	231.893	55.8873	0
	High	TADEVEERPEELD	2	1	1	CADAFUBP00000765		0	3.8125	2	1531.98	197.948	56.7257	0
	High	GGKPIIEVEFK	2	1	1	CADAFUBP00000765		0	3.75101	3	1217.82	925.758	62.5674	0
	High	DAGLIAGLNVLR	1	1	1	CADAFUBP00000765		0	3.50481	2	1212.7	815.664	69.5839	0
	High	TTPSFVAFTDTER	3	1	1	CADAFUBP00000765		0	3.29136	2	1471.9	128.255	64.8572	0
	High	IEIIANDQGNR	2	1	1	CADAFUBP00000765		0	3.27329	2	1242.38	-215.3	56.0594	0
	High	LVNHFVNEFK	2	1	1	CADAFUBP00000765		0	3.20195	2	1247.05	311.734	61.1257	0
	High	QFTPEEISSMVLTK	2	1	1	CADAFUBP00000765		0	3.10708	2	1610.28	290.792	69.687	0
	High	LVADFFNK	2	1	1	CADAFUBP00000765		0	2.88382	2	954.853	1407.41	64.511	0
	High	SSVHEIVLVGGSTR	2	1	1	CADAFUBP00000765		0	2.70102	2	1442.86	1440.36	59.2408	0
	High	FELTGIPPAPR	2	2	2	CADAFUBP00000765;CADAFUBP00002116		0	2.64929	2	1201.14	2893.12	64.491	0
	High	LNISDADKEK	1	1	1	CADAFUBP00000765		0	2.55626	2	1132.39	-175.912	50.1273	1
CADAFUBP00000765	pep:known scaffold:CADRE:DS499594:2178315:2180349:1 gene:CADAFUBG00000780 transcript:CADAFUBT00000780 description:"Molecular chaperone Hsp70"	102.792	27.12	1	14	15	31	638	69.6176	5.17334
	A4	Sequence	# PSMs	# Proteins	# Protein Groups	Protein Group Accessions	Modifications	ΔCn	XCorr	Charge	MH+ [Da]	ΔM [ppm]	RT [min]	# Missed Cleavages
	High	LLADDYGWDVTDAR	2	1	1	CADAFUBP00002857		0	4.40941	2	1611.26	939.182	66.1546	0
	High	DSFVSGFQWATR	2	1	1	CADAFUBP00002857		0	4.20929	2	1400.58	-57.5607	68.4462	0
	High	DLEEDHAGVPLR	2	1	1	CADAFUBP00002857		0	3.33331	2	1352.14	1088.55	57.7885	0
	High	LWGDNYFNPQTK	2	1	1	CADAFUBP00002857		0	3.26023	2	1483.88	793.747	65.5381	0
	High	FSVSPVVQR	2	1	1	CADAFUBP00002857		0	3.1463	2	1020.11	1507.28	59.1464	0
	High	SGTLTTSETAHNLK	2	1	1	CADAFUBP00002857		0	3.09789	2	1460.01	183.394	49.8906	0
	High	FPDPEDLKEIPQK	1	1	1	CADAFUBP00002857		0	2.95846	3	1557.17	878.816	62.903	1
	High	STLTDSMIQR	2	1	1	CADAFUBP00002857		0	2.92649	2	1151.69	101.334	58.644	0
	High	APLMLYVSK	2	1	1	CADAFUBP00002857		0	2.8511	2	1022.6	1001.43	63.6945	0
	High	ETVGGESSMTALSK	1	1	1	CADAFUBP00002857		0	2.84962	2	1396.44	-161.885	57.412	0
	High	STLTDSmIQR	2	1	1	CADAFUBP00002857	M7(Oxidation)	0	2.73215	2	1167.64	63.3231	50.2574	0
	High	AVQYLNEIK	1	1	1	CADAFUBP00002857		0	2.68434	2	1078.16	523.42	60.6813	0
	High	ISDPVVSYR	1	1	1	CADAFUBP00002857		0	2.62881	2	1036.05	481.379	58.2313	0
	High	FPDPEDLK	1	1	1	CADAFUBP00002857		0	2.59728	2	960.699	241.286	61.4461	0
	High	EGPIAEEPMR	1	1	1	CADAFUBP00002857		0	2.54685	2	1129.29	667.15	55.3862	0
CADAFUBP00002521	pep:known scaffold:CADRE:DS499595:2526837:2529060:-1 gene:CADAFUBG00002574 transcript:CADAFUBT00002574 description:"Mitochondrial Hsp70 chaperone (Ssc70), putative"	81.0137	22.24	1	11	11	23	661	71.9316	6.16357
	A4	Sequence	# PSMs	# Proteins	# Protein Groups	Protein Group Accessions	Modifications	ΔCn	XCorr	Charge	MH+ [Da]	ΔM [ppm]	RT [min]	# Missed Cleavages
	High	TDELQTASLTLFDK	2	1	1	CADAFUBP00002521		0	4.8248	2	1583.21	891.692	68.4187	0
	High	VVNEPTAAALAYGLEK	2	1	1	CADAFUBP00002521		0	4.38447	2	1646.26	228.633	65.7421	0
	High	LLGNFQLVGIPPAHR	1	1	1	CADAFUBP00002521		0	3.86297	3	1631.49	-273.52	67.6288	0
	High	TTPSVVAFAQDGER	2	1	1	CADAFUBP00002521		0	3.8044	2	1478.87	768.709	62.2929	0
	High	NQSGEGTATAEELK	4	1	1	CADAFUBP00002521		0	3.66332	2	1434.38	-205.311	32.9436	0
	High	LDKAEAEQIR	1	1	1	CADAFUBP00002521		0	3.56442	3	1172.2	-364.476	33.199	1
	High	DAGQIAGLNVLR	2	1	1	CADAFUBP00002521		0	3.55677	2	1227.27	473.85	64.8022	0
	High	NAVVTVPAYFNDSQR	2	1	1	CADAFUBP00002521		0	3.42875	2	1682.07	734.545	64.4139	0
	High	DSGLDLSNDR	3	1	1	CADAFUBP00002521		0	3.36081	2	1092.06	513.383	53.861	0
	High	YSPSQIGGFILQK	3	1	1	CADAFUBP00002521		0	3.24996	2	1440.49	1882.58	67.5709	0
	High	MKETAENYLSKPVK	1	1	1	CADAFUBP00002521		0	3.11891	3	1638.57	433.911	56.0972	1
CADAFUBP00002857	pep:known scaffold:CADRE:DS499595:3491379:3494297:1 gene:CADAFUBG00002912 transcript:CADAFUBT00002912 description:"Translation elongation factor EF-2 subunit, putative"	72.6759	17.52	1	14	14	24	839	93.1394	6.96143
	A4	Sequence	# PSMs	# Proteins	# Protein Groups	Protein Group Accessions	Modifications	ΔCn	XCorr	Charge	MH+ [Da]	ΔM [ppm]	RT [min]	# Missed Cleavages
	High	DDVHQSVQAQQLALALR	1	1	1	CADAFUBP00006270		0	4.70251	3	1893.57	827.472	64.5197	0
	High	HIGPGVYDIHSPR	2	1	1	CADAFUBP00006270		0	4.09948	3	1448.2	314.906	57.6807	0
	High	DEVIDLEAAGVK	2	1	1	CADAFUBP00006270		0	3.59789	2	1259.64	787.312	63.617	0
	High	GEITAEEYEK	2	1	1	CADAFUBP00006270		0	3.36747	2	1169.9	1162	53.7936	0
	High	VFVEEAYPR	1	1	1	CADAFUBP00006270		0	3.15872	2	1111.21	1484.15	59.385	0
	High	FIEQEIAEVVK	2	1	1	CADAFUBP00006270		0	3.15167	2	1305.15	339.553	67.3898	0
	High	ISRDELLSEGKR	1	1	1	CADAFUBP00006270		0	2.9649	3	1402.55	-156.673	55.4335	2
	High	THEVVVIAK	1	1	1	CADAFUBP00006270		0	2.92144	2	997.295	1710.72	49.8589	0
	High	VIQVDEPALR	1	1	1	CADAFUBP00006270		0	2.69704	2	1142.42	2432.75	60.0801	0
	High	QVLSAGVVDGR	1	1	1	CADAFUBP00006270		0	2.65977	2	1101.4	719.496	57.1297	0
	High	AALTNmVNAAK	1	1	1	CADAFUBP00006270	M6(Oxidation)	0	2.59999	2	1120.11	473.478	32.6089	0
CADAFUBP00008141	pep:known scaffold:CADRE:DS499600:1092588:1094879:-1 gene:CADAFUBG00008293 transcript:CADAFUBT00008293 description:"Hsp70 chaperone (HscA), putative"	64.7677	20.36	1	9	9	17	614	66.9316	5.38916
	A4	Sequence	# PSMs	# Proteins	# Protein Groups	Protein Group Accessions	Modifications	ΔCn	XCorr	Charge	MH+ [Da]	ΔM [ppm]	RT [min]	# Missed Cleavages
	High	NPADITQEEYASFYK	2	1	1	CADAFUBP00005158		0	5.15045	2	1776.22	228.157	64.6534	0
	High	SGDEATSLADYVTR	2	1	1	CADAFUBP00005158		0	4.78914	2	1485.06	248.931	63.6896	0
	High	ETEKEVPDEEAEETKEEEDEEK	1	1	1	CADAFUBP00005158		0	3.59746	3	2651.56	165.977	54.1269	2
	High	GVVDSEDLPLNLSR	2	1	1	CADAFUBP00005158		0	3.51348	2	1513.94	99.6275	65.4875	0
	High	ADLINNLGTIAR	2	1	1	CADAFUBP00005158		0	3.41079	2	1272.05	1051.4	65.3632	0
	High	SLSNDWEDHLAVK	1	1	1	CADAFUBP00005158		0	3.05233	2	1514.19	307.546	63.4802	0
	High	ELISNASDALDK	1	1	1	CADAFUBP00005158		0	3.00911	2	1276.08	343.896	59.744	0
	High	APFDLFETK	1	1	1	CADAFUBP00005158		0	2.9583	2	1067.93	361.072	67.2319	0
	High	IDIIPDKENK	1	1	1	CADAFUBP00005158		0	2.57294	2	1184.26	-335.349	56.9324	1
CADAFUBP00005689	pep:known scaffold:CADRE:DS499597:2597085:2599164:-1 gene:CADAFUBG00005796 transcript:CADAFUBT00005796 description:"ATP synthase subunit beta"	61.9597	22.16	1	9	9	18	519	55.586	5.43994
	A4	Sequence	# PSMs	# Proteins	# Protein Groups	Protein Group Accessions	Modifications	ΔCn	XCorr	Charge	MH+ [Da]	ΔM [ppm]	RT [min]	# Missed Cleavages
	High	FTQAGSEVSALLGR	2	1	1	CADAFUBP00005689		0	4.26589	2	1436.44	474.475	66.1019	0
	High	VALVFGQMNEPPGAR	2	1	1	CADAFUBP00005689		0	4.08553	2	1586.33	323.798	65.2442	0
	High	AHGGYSVFTGVGER	2	1	1	CADAFUBP00005689		0	4.05288	2	1437.27	404.062	60.4077	0
	High	IVGEEHYAVATR	2	1	1	CADAFUBP00005689		0	3.7288	2	1345.11	309.303	54.3658	0
	High	GISELGIYPAVDPLDSK	3	1	1	CADAFUBP00005689		0	3.50887	3	1774.47	304.536	69.1285	0
	High	VALVFGQmNEPPGAR	1	1	1	CADAFUBP00005689	M8(Oxidation)	0	3.43085	2	1602.04	144.886	62.4347	0
	High	IVNVTGDPIDER	2	1	1	CADAFUBP00005689		0	3.23477	2	1329.98	1727.59	59.5726	0
	High	TIAmDGTEGLTR	2	1	1	CADAFUBP00005689	M4(Oxidation)	0	2.99007	2	1280.32	-226.827	54.7151	0
	High	VQQMLQEYK	1	1	1	CADAFUBP00005689		0	2.91382	2	1167.2	527.092	57.0131	0
	High	VVDLLAPYAR	1	1	1	CADAFUBP00005689		0	2.5247	2	1117.02	341.233	66.0871	0
CADAFUBP00002458	pep:known scaffold:CADRE:DS499595:2359548:2361482:-1 gene:CADAFUBG00002509 transcript:CADAFUBT00002509 description:"Antigenic mitochondrial protein HSP60, putative"	51.1508	15.33	1	7	7	15	587	61.9117	5.64307
	A4	Sequence	# PSMs	# Proteins	# Protein Groups	Protein Group Accessions	Modifications	ΔCn	XCorr	Charge	MH+ [Da]	ΔM [ppm]	RT [min]	# Missed Cleavages
	High	GVHEEAGLAETGR	15	1	1	CADAFUBP00008005		0	3.94266	3	1327.36	1293.72	34.1112	0
	High	VVDALGNPIDGK	3	1	1	CADAFUBP00008005		0	3.58958	2	1199.05	1171.63	59.9586	0
	High	TGEIVDVPVGPELLGR	3	1	1	CADAFUBP00008005		0	3.51234	2	1654.34	2077.18	68.8021	0
	High	HAVIVYDDLSK	2	1	1	CADAFUBP00008005		0	3.4765	2	1259.99	257.756	58.9002	0
	High	ASPTEVSSILEQR	1	1	1	CADAFUBP00008005		0	3.45108	2	1417.08	241.713	63.3619	0
	High	TAVALDAmLNQK	1	1	1	CADAFUBP00008005	M8(Oxidation)	0	3.21578	2	1290.93	200.374	58.7598	0
	High	EAYPGDVFYLHSR	2	1	1	CADAFUBP00008005		0	2.99226	2	1553.89	94.4845	64.1801	0
	High	VLSVGDGIAR	2	1	1	CADAFUBP00008005		0	2.83038	2	988.011	1465.62	58.3229	0
	High	TAVALDAMLNQK	2	1	1	CADAFUBP00008005		0	2.7823	2	1274.36	-252.755	64.3183	0
	High	SVNQPVQTGLK	1	1	1	CADAFUBP00008005		0	2.70677	2	1170.31	-290.604	52.8006	0
CADAFUBP00006270	pep:known scaffold:CADRE:DS499598:460589:463108:-1 gene:CADAFUBG00006394 transcript:CADAFUBT00006394 description:"5-methyltetrahydropteroyltriglutamate--homocysteine S-methyltransferase"	49.1874	16.15	1	11	11	15	774	86.8405	6.78564
	A4	Sequence	# PSMs	# Proteins	# Protein Groups	Protein Group Accessions	Modifications	ΔCn	XCorr	Charge	MH+ [Da]	ΔM [ppm]	RT [min]	# Missed Cleavages
	High	VVDQGGNPVVEVEYLGETK	2	1	1	CADAFUBP00008141		0	4.87374	2	2032.07	23.8198	67.0226	0
	High	IINEPTAAAIAYGLGSGK	4	1	1	CADAFUBP00008141		0	4.65047	2	1747.05	635.053	67.0522	0
	High	SQVDEIVLVGGSTR	2	1	1	CADAFUBP00008141		0	4.11502	2	1460.17	267.369	63.1805	0
	High	VEEIISDPTMSLK	1	1	1	CADAFUBP00008141		0	3.88151	2	1463.47	1177.39	64.3283	0
	High	AFSGTLEPVQQVLK	2	1	1	CADAFUBP00008141		0	3.75629	2	1517.96	738.984	66.0042	0
	High	DAGAIAGLNVLR	2	1	1	CADAFUBP00008141		0	3.70858	2	1171.16	1280.44	65.7526	0
	High	SANITISNAVGK	2	1	1	CADAFUBP00008141		0	3.42545	2	1175.05	348.798	57.5042	0
	High	LLSDFFDGK	1	1	1	CADAFUBP00008141		0	3.00259	2	1043.85	2223.32	67.1619	0
	High	AVITVPAYFNDNQR	1	1	1	CADAFUBP00008141		0	2.64762	2	1608.05	145.437	65.5678	0
CADAFUBP00005158	pep:known scaffold:CADRE:DS499597:1036765:1038946:1 gene:CADAFUBG00005249 transcript:CADAFUBT00005249 description:"Molecular chaperone Mod-E/Hsp90"	47.3776	17.14	1	9	9	13	706	80.5903	5.0083
	A4	Sequence	# PSMs	# Proteins	# Protein Groups	Protein Group Accessions	Modifications	ΔCn	XCorr	Charge	MH+ [Da]	ΔM [ppm]	RT [min]	# Missed Cleavages
	High	TNEIAGDGTTTATVLAR	2	1	1	CADAFUBP00002458		0	4.95499	2	1691.21	204.234	59.9019	0
	High	AAVEEGILPGGGTALLK	2	1	1	CADAFUBP00002458		0	3.86659	2	1597.2	811.229	66.5355	0
	High	AITLQDKFENLGAR	1	1	1	CADAFUBP00002458		0	3.69918	3	1576.52	424.061	63.8006	1
	High	VGGASEVEVGEK	4	1	1	CADAFUBP00002458		0	3.49259	2	1160.21	-319.673	33.9222	0
	High	EDTIILNGEGSK	2	1	1	CADAFUBP00002458		0	3.38046	2	1277.13	1164.57	57.5391	0
	High	VVDALNATR	2	1	1	CADAFUBP00002458		0	2.973	2	959.286	786.468	51.2779	0
	High	LSGGVAVIK	2	1	1	CADAFUBP00002458		0	2.66584	2	845.092	1848.49	55.6577	0
CADAFUBP00002116	pep:known scaffold:CADRE:DS499595:1247288:1249484:-1 gene:CADAFUBG00002161 transcript:CADAFUBT00002161 description:"ER Hsp70 chaperone BiP, putative"	36.6542	10.86	1	5	6	12	672	73.3395	5.03369
	A4	Sequence	# PSMs	# Proteins	# Protein Groups	Protein Group Accessions	Modifications	ΔCn	XCorr	Charge	MH+ [Da]	ΔM [ppm]	RT [min]	# Missed Cleavages
	High	FGEITSATLSR	2	1	1	CADAFUBP00000447		0	4.08676	2	1182.95	1128.4	60.7128	0
	High	ALEDLNYTLIK	2	1	1	CADAFUBP00000447		0	2.80188	2	1293.15	339.228	66.1441	0
	High	YQGVNLYVK	1	1	1	CADAFUBP00000447		0	2.6682	2	1083.96	347.154	60.7912	0
	High	ELFSPFGTITSAK	1	1	1	CADAFUBP00000447		0	2.66483	2	1397.44	-209.242	68.9415	0
	High	IQAQQPELAGK	1	1	1	CADAFUBP00000447		0	2.65712	2	1182.48	-141.238	51.5821	0
	High	SQLEASIQAR	1	1	1	CADAFUBP00000447		0	2.58584	2	1103.05	419.508	55.3401	0
CADAFUBP00007474	pep:known scaffold:CADRE:DS499599:1322885:1324407:1 gene:CADAFUBG00007610 transcript:CADAFUBT00007610 description:"ATP citrate lyase subunit (Acl), putatibe"	35.4321	15.23	1	6	6	11	486	52.8737	6.26514
	A4	Sequence	# PSMs	# Proteins	# Protein Groups	Protein Group Accessions	Modifications	ΔCn	XCorr	Charge	MH+ [Da]	ΔM [ppm]	RT [min]	# Missed Cleavages
	High	ITPSYVAFTDEER	2	1	1	CADAFUBP00002116		0	3.96864	2	1528.81	704.787	63.3332	0
	High	VVNEPTAAAIAYGLDK	2	1	1	CADAFUBP00002116		0	3.62877	2	1632.33	283.47	65.2824	0
	High	DAGTIAGLNVLR	2	1	1	CADAFUBP00002116		0	3.45638	2	1199.86	156.397	65.4832	0
	High	VEIIANDQGNR	2	1	1	CADAFUBP00002116		0	2.84591	2	1229.98	1098.05	51.874	0
	High	AESITITNDK	2	1	1	CADAFUBP00002116		0	2.6853	2	1091.63	63.7101	51.7956	0
	High	FELTGIPPAPR	2	2	2	CADAFUBP00000765;CADAFUBP00002116		0	2.64929	2	1201.14	2893.12	64.491	0
CADAFUBP00008876	pep:known scaffold:CADRE:DS499601:1401838:1403510:1 gene:CADAFUBG00009042 transcript:CADAFUBT00009042 description:"Pyruvate dehydrogenase complex, dihydrolipoamide acetyltransferase"	30.6819	12.58	1	4	4	9	485	51.9993	6.68311
	A4	Sequence	# PSMs	# Proteins	# Protein Groups	Protein Group Accessions	Modifications	ΔCn	XCorr	Charge	MH+ [Da]	ΔM [ppm]	RT [min]	# Missed Cleavages
	High	THGFSGADLGFVTQR	2	1	1	CADAFUBP00003212		0	3.87383	3	1593.64	541.664	64.0247	0
	High	AVANEcAANFISVK	1	1	1	CADAFUBP00003212	C6(Carbamidomethyl)	0	2.96184	2	1493.98	162.505	62.7112	0
	High	GILMYGPPGTGK	1	1	1	CADAFUBP00003212		0	2.90416	2	1192.08	1218.95	62.7003	0
	High	GVLFYGPPGTGK	1	1	1	CADAFUBP00003212		0	2.86374	2	1192.83	159.76	63.1856	0
	High	RYEAFAQSLK	1	1	1	CADAFUBP00003212		0	2.84498	2	1213.97	1096.1	58.0392	1
	High	RSVSDVEIR	1	1	1	CADAFUBP00003212		0	2.59782	2	1061.61	976.834	50.709	1
CADAFUBP00000447	pep:known scaffold:CADRE:DS499594:1275417:1277812:-1 gene:CADAFUBG00000455 transcript:CADAFUBT00000455 description:"Polyadenylate-binding protein"	23.3332	8.63	1	6	6	8	753	81.3943	5.94775
	A4	Sequence	# PSMs	# Proteins	# Protein Groups	Protein Group Accessions	Modifications	ΔCn	XCorr	Charge	MH+ [Da]	ΔM [ppm]	RT [min]	# Missed Cleavages
	High	NPVNFNVDNVR	2	1	1	CADAFUBP00006504		0	3.20984	2	1288.03	297.784	61.2887	0
	High	LVPGAGATEIQLVEK	1	1	1	CADAFUBP00006504		0	3.17424	2	1524.96	61.9951	63.9026	0
	High	FNILVIK	2	1	1	CADAFUBP00006504		0	2.71858	2	847.069	618.51	66.7641	0
	High	AIDDGVNAVK	1	1	1	CADAFUBP00006504		0	2.61179	2	1002.03	499.142	52.0147	0
	High	TPGLPQYAIR	1	1	1	CADAFUBP00006504		0	2.60815	2	1115.52	-90.7491	61.6568	0
	High	TSDITQGYEK	1	1	1	CADAFUBP00006504		0	2.60778	2	1142.17	550.382	33.1095	0
CADAFUBP00006504	pep:known scaffold:CADRE:DS499598:1092461:1094399:1 gene:CADAFUBG00006632 transcript:CADAFUBT00006632 description:"T-complex protein 1, theta subunit, putative"	22.8178	11.11	1	6	6	8	567	61.377	5.2876
	A4	Sequence	# PSMs	# Proteins	# Protein Groups	Protein Group Accessions	Modifications	ΔCn	XCorr	Charge	MH+ [Da]	ΔM [ppm]	RT [min]	# Missed Cleavages
	High	SPANLGLATVPQTDGK	2	1	1	CADAFUBP00007474		0	4.17902	2	1570.61	1133.17	60.8017	0
	High	NYPSNEEIAAALLSK	3	1	1	CADAFUBP00007474		0	3.83567	3	1621.98	1325.61	67.9175	0
	High	GVHNVLVDFISR	1	1	1	CADAFUBP00007474		0	3.45997	3	1355.11	-469.682	68.3454	0
	High	LASIYFPEDAAVK	2	1	1	CADAFUBP00007474		0	2.80699	2	1424.07	223.594	65.7796	0
	High	AILNYHLTR	1	1	1	CADAFUBP00007474		0	2.76361	2	1102.31	1534.2	60.1457	0
	High	LTVLNAIGR	2	1	1	CADAFUBP00007474		0	2.73754	2	956.445	-149.963	63.3771	0
CADAFUBP00003212	pep:known scaffold:CADRE:DS499595:4516357:4519119:1 gene:CADAFUBG00003272 transcript:CADAFUBT00003272 description:"Cell division control protein Cdc48"	21.2017	8.79	1	6	6	7	819	90.162	5.22412
	A4	Sequence	# PSMs	# Proteins	# Protein Groups	Protein Group Accessions	Modifications	ΔCn	XCorr	Charge	MH+ [Da]	ΔM [ppm]	RT [min]	# Missed Cleavages
	High	LVRPVPSDIAISR	2	1	1	CADAFUBP00003961		0	3.72366	3	1423.22	265.743	60.6247	0
	High	GITVGQAPTER	2	1	1	CADAFUBP00003961		0	2.77187	2	1129	355.124	53.7137	0
	High	GAPTGFTIPIR	1	1	1	CADAFUBP00003961		0	2.73857	2	1130.13	432.528	65.1392	0
	High	SDIVGSPVSYLLK	2	1	1	CADAFUBP00003961		0	2.60679	2	1378.34	417.869	69.2458	0
CADAFUBP00001014	pep:known scaffold:CADRE:DS499594:2921168:2923150:-1 gene:CADAFUBG00001038 transcript:CADAFUBT00001038 description:"Tubulin beta, putative"	20.6823	5.36	1	2	2	6	466	51.7606	4.86865
	A4	Sequence	# PSMs	# Proteins	# Protein Groups	Protein Group Accessions	Modifications	ΔCn	XCorr	Charge	MH+ [Da]	ΔM [ppm]	RT [min]	# Missed Cleavages
	High	VDQAVLTGESESVSK	1	1	1	CADAFUBP00007075		0	4.11759	2	1549.23	292.303	57.3816	0
	High	LPLLATYEFSR	1	1	1	CADAFUBP00007075		0	3.48549	2	1312.28	1956.07	68.4519	0
	High	VLQNLAVTSSTVR	2	1	1	CADAFUBP00007075		0	3.16207	2	1387.82	21.052	60.2531	0
	High	SIYSNTQQFIR	2	1	1	CADAFUBP00007075		0	3.03254	2	1357.2	378.695	63.133	0
CADAFUBP00003961	pep:known scaffold:CADRE:DS499596:1833193:1836275:-1 gene:CADAFUBG00004031 transcript:CADAFUBT00004031 description:"C1 tetrahydrofolate synthase, putative"	20.5863	5.11	1	4	4	7	939	100.402	7.59131
	A4	Sequence	# PSMs	# Proteins	# Protein Groups	Protein Group Accessions	Modifications	ΔCn	XCorr	Charge	MH+ [Da]	ΔM [ppm]	RT [min]	# Missed Cleavages
	High	AINNEQLEGFPK	2	1	1	CADAFUBP00008871		0	3.08816	2	1361.82	1564.16	61.3541	0
	High	LVEDPQIVAPFLPK	2	1	1	CADAFUBP00008871		0	3.07093	2	1566.15	163.138	70.0708	0
	High	LEEFGFLR	2	1	1	CADAFUBP00008871		0	2.69524	2	1010.15	-373.814	67.4114	0
	High	DVGIDIPQSDVEAK	1	1	1	CADAFUBP00008871		0	2.68379	2	1485.94	131.441	62.0531	0
CADAFUBP00008871	pep:known scaffold:CADRE:DS499601:1379360:1382670:1 gene:CADAFUBG00009037 transcript:CADAFUBT00009037 description:"Translation elongation factor eEF-3, putative"	20.086	4.51	1	4	4	7	1065	117.694	6.17627
	A4	Sequence	# PSMs	# Proteins	# Protein Groups	Protein Group Accessions	Modifications	ΔCn	XCorr	Charge	MH+ [Da]	ΔM [ppm]	RT [min]	# Missed Cleavages
	High	AEAAPAPSTPEPAPAAQEPETSTEK	3	1	1	CADAFUBP00008876		0	4.94077	3	2478.04	350.906	55.9388	0
	High	NVHSLGLSSISNQIK	2	1	1	CADAFUBP00008876		0	3.61859	3	1597.57	437.718	62.8987	0
	High	VVDGAVGAEWIK	2	1	1	CADAFUBP00008876		0	2.83134	2	1245.02	1087	63.5851	0
	High	VPAVNSSWR	2	1	1	CADAFUBP00008876		0	2.72071	2	1015.13	-396.199	57.6273	0
	A4	Sequence	# PSMs	# Proteins	# Protein Groups	Protein Group Accessions	Modifications	ΔCn	XCorr	Charge	MH+ [Da]	ΔM [ppm]	RT [min]	# Missed Cleavages
	High	SYELPDGQVITIGNER	1	1	1	CADAFUBP00009092		0	4.07902	2	1791.21	176.18	66.972	0
	High	YPIEHGVVTNWDDmEK	1	1	1	CADAFUBP00009092	M14(Oxidation)	0	3.99042	3	1949.73	436.87	61.9508	0
	High	VAPEEHPVLLTEAPINPK	2	1	1	CADAFUBP00009092		0	3.06376	3	1959.79	2923.48	63.2576	0
	High	GYTFSTTAER	3	1	1	CADAFUBP00009092		0	3.02847	2	1135.37	2501.85	56.6863	0
CADAFUBP00007075	pep:known scaffold:CADRE:DS499599:129949:133055:-1 gene:CADAFUBG00007207 transcript:CADAFUBT00007207 description:"Endoplasmic reticulum calcium ATPase, putative"	19.4044	5.15	1	4	4	6	971	105.276	5.24951
	A4	Sequence	# PSMs	# Proteins	# Protein Groups	Protein Group Accessions	Modifications	ΔCn	XCorr	Charge	MH+ [Da]	ΔM [ppm]	RT [min]	# Missed Cleavages
	High	IEEELGENAVYAGSK	2	1	1	CADAFUBP00007078		0	4.58047	2	1609.78	623.531	59.8115	0
	High	VNQIGTLTESIQAAK	2	1	1	CADAFUBP00007078		0	3.88573	2	1573.21	221.418	64.2596	0
	High	IAMDVASSEFYK	1	1	1	CADAFUBP00007078		0	3.1488	2	1361.3	478.252	63.9795	0
CADAFUBP00007078	pep:known scaffold:CADRE:DS499599:139255:140755:-1 gene:CADAFUBG00007210 transcript:CADAFUBT00007210 description:"Enolase/allergen Asp F 22"	19.1661	9.59	1	3	3	5	438	47.2763	5.57959
	A4	Sequence	# PSMs	# Proteins	# Protein Groups	Protein Group Accessions	Modifications	ΔCn	XCorr	Charge	MH+ [Da]	ΔM [ppm]	RT [min]	# Missed Cleavages
	High	FTGEYDAVPATAR	1	1	1	CADAFUBP00000176		0	3.07584	2	1397.7	18.408	58.8176	0
	High	GYDPGRDTYQAPPADR	1	1	1	CADAFUBP00000176		0	2.93907	3	1779.97	653.76	54.3928	1
	High	EVYDFLASATAK	1	1	1	CADAFUBP00000176		0	2.60974	2	1314.9	186.492	66.1161	0
CADAFUBP00007473	pep:known scaffold:CADRE:DS499599:1318340:1321182:-1 gene:CADAFUBG00007609 transcript:CADAFUBT00007609 description:"ATP citrate lyase, subunit 1, putative"	18.8594	5.52	1	3	3	5	725	78.9348	8.52881
	A4	Sequence	# PSMs	# Proteins	# Protein Groups	Protein Group Accessions	Modifications	ΔCn	XCorr	Charge	MH+ [Da]	ΔM [ppm]	RT [min]	# Missed Cleavages
	High	SSDPLISPESPANK	2	1	1	CADAFUBP00000806		0	3.48583	2	1441.8	58.9167	57.7941	0
	High	GIINATGPFTDSIR	2	1	1	CADAFUBP00000806		0	3.33667	2	1462.1	223.342	66.3467	0
	High	NGQEAEEFTVR	1	1	1	CADAFUBP00000806		0	2.96263	2	1280.25	516.007	56.9935	0
CADAFUBP00001922	pep:known scaffold:CADRE:DS499595:658908:660635:1 gene:CADAFUBG00001963 transcript:CADAFUBT00001963 description:"Aspartyl-tRNA synthetase Dps1, putative"	18.0606	7.39	1	3	3	5	555	61.5887	6.32861
	A4	Sequence	# PSMs	# Proteins	# Protein Groups	Protein Group Accessions	Modifications	ΔCn	XCorr	Charge	MH+ [Da]	ΔM [ppm]	RT [min]	# Missed Cleavages
	High	STPTLVGFGTR	2	1	1	CADAFUBP00001187		0	3.11166	2	1136.15	475.853	62.5719	0
	High	GIDIITNEVSNR	1	1	1	CADAFUBP00001187		0	2.67348	2	1330.78	61.6666	62.802	0
	High	AMIDAGEIAGLK	1	1	1	CADAFUBP00001187		0	2.64474	2	1187.63	-844.011	64.6702	0
CADAFUBP00000806	pep:known scaffold:CADRE:DS499594:2347387:2349710:1 gene:CADAFUBG00000821 transcript:CADAFUBT00000821 description:"Glycerol-3-phosphate dehydrogenase, mitochondrial"	15.6778	5.53	1	3	3	5	705	76.7826	7.1958
	A4	Sequence	# PSMs	# Proteins	# Protein Groups	Protein Group Accessions	Modifications	ΔCn	XCorr	Charge	MH+ [Da]	ΔM [ppm]	RT [min]	# Missed Cleavages
	High	SPAALVLLVR	2	1	1	CADAFUBP00001919		0	3.84167	2	1039.12	435.938	68.1343	0
	High	DTAVGSDILYR	1	1	1	CADAFUBP00001919		0	3.04077	2	1211.04	1176.59	61.4215	0
	High	MVQQYGAAGVVK	1	1	1	CADAFUBP00001919		0	2.80406	2	1251.94	1026.39	56.196	0
CADAFUBP00003538	pep:known scaffold:CADRE:DS499596:601054:602961:-1 gene:CADAFUBG00003603 transcript:CADAFUBT00003603 description:"T-complex protein 1, gamma subunit, putative"	14.796	6.3	1	3	3	5	540	59.3149	6.21436
	A4	Sequence	# PSMs	# Proteins	# Protein Groups	Protein Group Accessions	Modifications	ΔCn	XCorr	Charge	MH+ [Da]	ΔM [ppm]	RT [min]	# Missed Cleavages
	High	VQAVIAAAEPISR	1	1	1	CADAFUBP00001922		0	4.16779	2	1326.88	1601.18	60.2634	0
	High	LVGAATEGGSNVFEVK	2	1	1	CADAFUBP00001922		0	4.1303	2	1578.03	136.696	62.6945	0
	High	LPDSEDVVPSTK	2	1	1	CADAFUBP00001922		0	3.13378	2	1286.79	113.463	57.5781	0
CADAFUBP00005109	pep:known scaffold:CADRE:DS499597:916734:918074:-1 gene:CADAFUBG00005200 transcript:CADAFUBT00005200 description:"CRAL/TRIO domain protein"	14.2095	11.08	1	3	3	4	424	46.171	4.84326
	A4	Sequence	# PSMs	# Proteins	# Protein Groups	Protein Group Accessions	Modifications	ΔCn	XCorr	Charge	MH+ [Da]	ΔM [ppm]	RT [min]	# Missed Cleavages
	High	LVGVEAGGDGIDTNR	2	1	1	CADAFUBP00002827		0	3.78936	2	1474.22	1006.31	58.5756	0
	High	TFQSVIGEETK	1	1	1	CADAFUBP00002827		0	2.71609	2	1240.29	1337.67	60.7782	0
	High	GFQEAVNDPK	1	1	1	CADAFUBP00002827		0	2.67797	2	1105.26	654.241	51.5242	0
CADAFUBP00000288	pep:known scaffold:CADRE:DS499594:817117:818869:-1 gene:CADAFUBG00000293 transcript:CADAFUBT00000293 description:"Tubulin alpha-1 subunit"	13.866	4.24	1	2	2	3	448	49.9932	5.09717
	A4	Sequence	# PSMs	# Proteins	# Protein Groups	Protein Group Accessions	Modifications	ΔCn	XCorr	Charge	MH+ [Da]	ΔM [ppm]	RT [min]	# Missed Cleavages
	High	IYEELLAVPVVK	2	1	1	CADAFUBP00003106		0	3.21277	2	1373.43	449.164	68.3927	0
	High	IEFGPGESVGR	1	1	1	CADAFUBP00003106		0	2.76469	2	1148.91	1165.53	60.0354	0
	High	FNDWELR	1	1	1	CADAFUBP00003106		0	2.7091	2	979.911	456.863	62.5333	0
CADAFUBP00001919	pep:known scaffold:CADRE:DS499595:651573:654636:1 gene:CADAFUBG00001960 transcript:CADAFUBT00001960 description:"Coatomer subunit gamma"	13.5068	3.6	1	3	3	4	916	100.615	5.65576
	A4	Sequence	# PSMs	# Proteins	# Protein Groups	Protein Group Accessions	Modifications	ΔCn	XCorr	Charge	MH+ [Da]	ΔM [ppm]	RT [min]	# Missed Cleavages
	High	VDDLQESDVGTR	1	1	1	CADAFUBP00003538		0	3.52384	2	1334.25	472.554	52.6601	0
	High	TLAQNAGASPIR	2	1	1	CADAFUBP00003538		0	3.02428	2	1199.08	357.885	54.2484	0
	High	IGDEYFTFLR	2	1	1	CADAFUBP00003538		0	2.8832	2	1260.9	216.328	70.044	0
CADAFUBP00004062	pep:known scaffold:CADRE:DS499596:2115558:2118666:-1 gene:CADAFUBG00004134 transcript:CADAFUBT00004134 description:"Plasma membrane H+-ATPase Pma1"	12.5353	2.13	1	2	2	4	988	108.862	5.30029
	A4	Sequence	# PSMs	# Proteins	# Protein Groups	Protein Group Accessions	Modifications	ΔCn	XCorr	Charge	MH+ [Da]	ΔM [ppm]	RT [min]	# Missed Cleavages
	High	VGHDQLVGEVIR	2	1	1	CADAFUBP00004981		0	3.35129	3	1322.25	397.103	59.9731	0
	High	LPSDAPFIVGQR	1	1	1	CADAFUBP00004981		0	3.15631	2	1299.83	95.0262	63.8371	0
	High	AIAQGQSWSK	1	1	1	CADAFUBP00004981		0	2.57748	2	1077.16	1492.07	49.2209	0
CADAFUBP00002827	pep:known scaffold:CADRE:DS499595:3380332:3382676:-1 gene:CADAFUBG00002882 transcript:CADAFUBT00002882 description:"Bifunctional tryptophan synthase TRPB"	12.1349	4.9	1	3	3	4	735	78.7403	6.06201
	A4	Sequence	# PSMs	# Proteins	# Protein Groups	Protein Group Accessions	Modifications	ΔCn	XCorr	Charge	MH+ [Da]	ΔM [ppm]	RT [min]	# Missed Cleavages
	High	TTAPASDVADSQPAVVSNTDTR	1	1	1	CADAFUBP00005109		0	4.36151	3	2205.91	1296.2	57.5944	0
	High	FGGLGYLTTYK	2	1	1	CADAFUBP00005109		0	3.36523	2	1219.94	246.762	66.2624	0
	High	VYGGSAPALQEGAR	1	1	1	CADAFUBP00005109		0	3.27092	2	1375.46	-171.508	56.025	0
CADAFUBP00004981	pep:known scaffold:CADRE:DS499597:543681:546012:-1 gene:CADAFUBG00005070 transcript:CADAFUBT00005070 description:"Vacuolar ATP synthase catalytic subunit A, putative"	12.1096	4.96	1	3	3	4	686	74.865	6.18896
	A4	Sequence	# PSMs	# Proteins	# Protein Groups	Protein Group Accessions	Modifications	ΔCn	XCorr	Charge	MH+ [Da]	ΔM [ppm]	RT [min]	# Missed Cleavages
	High	IEHHLAEDGEITPEK	1	1	1	CADAFUBP00005533		0	3.36635	3	1717.81	-19.2722	53.8149	0
	High	DGNVLLALSGK	1	1	1	CADAFUBP00005533		0	2.82402	2	1086.83	201.94	66.0516	0
	High	APATAYSYNPK	1	1	1	CADAFUBP00005533		0	2.56524	2	1183.04	392.127	52.9105	0
CADAFUBP00006301	pep:known scaffold:CADRE:DS499598:539635:541739:1 gene:CADAFUBG00006425 transcript:CADAFUBT00006425 description:"ATP dependent RNA helicase (Dbp1), putative"	11.7654	4.15	1	2	2	3	674	72.0159	8.95361
	A4	Sequence	# PSMs	# Proteins	# Protein Groups	Protein Group Accessions	Modifications	ΔCn	XCorr	Charge	MH+ [Da]	ΔM [ppm]	RT [min]	# Missed Cleavages
	High	FGGALDGAAEEFTK	1	1	1	CADAFUBP00007473		0	4.95483	2	1413.11	312.219	64.5825	0
	High	HPDVDTVVNFASSR	2	1	1	CADAFUBP00007473		0	3.8588	3	1544.58	535.414	63.087	0
	High	SIGLIAHYLDQK	2	1	1	CADAFUBP00007473		0	3.3105	2	1358.26	377.384	66.3411	0
CADAFUBP00003106	pep:known scaffold:CADRE:DS499595:4209930:4211934:-1 gene:CADAFUBG00003164 transcript:CADAFUBT00003164 description:"Prolyl-tRNA synthetase"	11.5486	4.71	1	3	3	4	637	70.9661	6.66846
	A4	Sequence	# PSMs	# Proteins	# Protein Groups	Protein Group Accessions	Modifications	ΔCn	XCorr	Charge	MH+ [Da]	ΔM [ppm]	RT [min]	# Missed Cleavages
	High	HPVEVALEEASKPK	1	1	1	CADAFUBP00006796		0	3.71847	3	1534.45	407.173	56.6299	0
	High	EKVDYFVGLAK	1	1	1	CADAFUBP00006796		0	2.57328	2	1269.39	556.465	63.252	1
CADAFUBP00003002	pep:known scaffold:CADRE:DS499595:3921412:3923238:-1 gene:CADAFUBG00003059 transcript:CADAFUBT00003059 description:"Tubulin subunit"	11.4002	4.43	1	2	2	4	451	50.4098	5.16064
	A4	Sequence	# PSMs	# Proteins	# Protein Groups	Protein Group Accessions	Modifications	ΔCn	XCorr	Charge	MH+ [Da]	ΔM [ppm]	RT [min]	# Missed Cleavages
	High	GVDFTEDPLLQGR	1	1	1	CADAFUBP00004518		0	3.52133	2	1449.02	1583.81	66.2732	0
	High	FGFDLLDPTK	1	1	1	CADAFUBP00004518		0	2.78623	2	1152.96	313.555	70.6132	0
CADAFUBP00001187	pep:known scaffold:CADRE:DS499594:3399241:3401598:1 gene:CADAFUBG00001213 transcript:CADAFUBT00001213 description:"Hsp70 chaperone Hsp88"	11.2224	4.9	1	3	3	4	714	80.0229	5.17334
	A4	Sequence	# PSMs	# Proteins	# Protein Groups	Protein Group Accessions	Modifications	ΔCn	XCorr	Charge	MH+ [Da]	ΔM [ppm]	RT [min]	# Missed Cleavages
	High	AQAYVEGLNEVEK	1	1	1	CADAFUBP00009636		0	3.48471	2	1450.04	218.817	60.8178	0
	High	RLDELENTIK	1	1	1	CADAFUBP00009636		0	2.76965	2	1231.21	441.573	59.1269	1
CADAFUBP00008662	pep:known scaffold:CADRE:DS499601:701830:704710:-1 gene:CADAFUBG00008825 transcript:CADAFUBT00008825 description:"NIMA-interacting protein TinC"	11.0691	3.34	1	2	2	3	867	98.1162	5.07178
	A4	Sequence	# PSMs	# Proteins	# Protein Groups	Protein Group Accessions	Modifications	ΔCn	XCorr	Charge	MH+ [Da]	ΔM [ppm]	RT [min]	# Missed Cleavages
	High	IAIIHVGAPAGGMNQATR	1	1	1	CADAFUBP00009853		0	5.52241	3	1777.57	348.947	61.8466	0
	High	TIVIVAEGAQDR	1	1	1	CADAFUBP00009853		0	2.66425	2	1272.36	525.479	59.4081	0
CADAFUBP00003144	pep:known scaffold:CADRE:DS499595:4322834:4324649:-1 gene:CADAFUBG00003202 transcript:CADAFUBT00003202 description:"Translation initiation factor 4B"	11.0269	8.3	1	2	2	3	494	53.1604	8.45557
	A4	Sequence	# PSMs	# Proteins	# Protein Groups	Protein Group Accessions	Modifications	ΔCn	XCorr	Charge	MH+ [Da]	ΔM [ppm]	RT [min]	# Missed Cleavages
	High	SDFNTAGFTYR	1	1	1	CADAFUBP00003729		0	2.85362	2	1278.88	235.587	62.127	0
	High	KPVDVAEYLFR	1	1	1	CADAFUBP00003729		0	2.79195	2	1336.39	-251.302	67.6757	0
CADAFUBP00006761	pep:known scaffold:CADRE:DS499598:1831404:1833267:1 gene:CADAFUBG00006889 transcript:CADAFUBT00006889 description:"Conserved lysine-rich protein, putative"	10.6184	8.44	1	2	2	3	533	56.0545	5.07178
	A4	Sequence	# PSMs	# Proteins	# Protein Groups	Protein Group Accessions	Modifications	ΔCn	XCorr	Charge	MH+ [Da]	ΔM [ppm]	RT [min]	# Missed Cleavages
	High	KADPDHGFSTFFSETGQGK	1	1	1	CADAFUBP00000288		0	5.317	3	2057.85	927.526	64.0794	1
	High	ADPDHGFSTFFSETGQGK	2	1	1	CADAFUBP00000288		0	4.69177	3	1929.39	799.317	65.468	0
CADAFUBP00004044	pep:known scaffold:CADRE:DS499596:2074222:2076159:-1 gene:CADAFUBG00004116 transcript:CADAFUBT00004116 description:"T-complex protein 1 subunit delta"	10.3487	5.23	1	2	2	3	535	57.5166	8.36768
	A4	Sequence	# PSMs	# Proteins	# Protein Groups	Protein Group Accessions	Modifications	ΔCn	XCorr	Charge	MH+ [Da]	ΔM [ppm]	RT [min]	# Missed Cleavages
	High	AVLVDLEPGTMDAVR	2	1	1	CADAFUBP00001014		0	3.62744	2	1585.97	92.4179	66.5677	0
	High	AVLVDLEPGTmDAVR	2	1	1	CADAFUBP00001014	M11(Oxidation)	0	3.61482	2	1601.82	1.01933	64.0458	0
	High	LAVNMVPFPR	2	1	1	CADAFUBP00001014		0	3.36902	2	1144.78	1003.57	66.4538	0
CADAFUBP00009270	pep:known scaffold:CADRE:DS499602:699970:702825:1 gene:CADAFUBG00009441 transcript:CADAFUBT00009441 description:"Acetylglutamate kinase, putative"	10.0274	2.87	1	2	2	3	906	99.3845	8.14795
	A4	Sequence	# PSMs	# Proteins	# Protein Groups	Protein Group Accessions	Modifications	ΔCn	XCorr	Charge	MH+ [Da]	ΔM [ppm]	RT [min]	# Missed Cleavages
	High	NVEEVVMLLK	1	1	1	CADAFUBP00001020		0	2.91665	2	1175.74	1770.41	69.7558	0
	High	LLDEVPDETALK	1	1	1	CADAFUBP00001020		0	2.52872	2	1344.06	1004.78	62.8296	0
CADAFUBP00004046	pep:known scaffold:CADRE:DS499596:2078750:2081000:1 gene:CADAFUBG00004118 transcript:CADAFUBT00004118 description:"Succinate dehydrogenase, flavoprotein subunit"	9.79161	4.33	1	2	2	3	647	71.1033	6.97607
	A4	Sequence	# PSMs	# Proteins	# Protein Groups	Protein Group Accessions	Modifications	ΔCn	XCorr	Charge	MH+ [Da]	ΔM [ppm]	RT [min]	# Missed Cleavages
	High	EAVTSVSNAIR	1	1	1	CADAFUBP00001453		0	2.88685	2	1148.92	2012.11	56.8181	0
	High	ALAEFLFDDPK	1	1	1	CADAFUBP00001453		0	2.66432	2	1267.53	1490.12	69.3964	0
CADAFUBP00008678	pep:known scaffold:CADRE:DS499601:797855:799585:-1 gene:CADAFUBG00008841 transcript:CADAFUBT00008841 description:"14-alpha sterol demethylase Cyp51B"	9.78929	4.2	1	2	2	3	524	58.8932	7.75244
	A4	Sequence	# PSMs	# Proteins	# Protein Groups	Protein Group Accessions	Modifications	ΔCn	XCorr	Charge	MH+ [Da]	ΔM [ppm]	RT [min]	# Missed Cleavages
	High	HVIYNTDQEVK	2	1	1	CADAFUBP00002517		0	2.97938	2	1346.09	305.457	49.907	0
	High	AAFTEDGWFR	1	1	1	CADAFUBP00002517		0	2.75426	2	1200.1	458.202	66.6547	0
CADAFUBP00005802	pep:known scaffold:CADRE:DS499597:2919253:2922198:1 gene:CADAFUBG00005909 transcript:CADAFUBT00005909 description:"26S proteasome regulatory subunit Mts4, putative"	9.46462	2.54	1	2	2	3	905	100.54	5.0083
	A4	Sequence	# PSMs	# Proteins	# Protein Groups	Protein Group Accessions	Modifications	ΔCn	XCorr	Charge	MH+ [Da]	ΔM [ppm]	RT [min]	# Missed Cleavages
	High	VPDSELAPVDR	2	1	1	CADAFUBP00003002		0	3.1085	2	1197.39	-186.913	56.5058	0
	High	YMAVALLYR	2	1	1	CADAFUBP00003002		0	2.79474	2	1099.8	185.866	67.183	0
CADAFUBP00007402	pep:known scaffold:CADRE:DS499599:1139778:1141631:1 gene:CADAFUBG00007538 transcript:CADAFUBT00007538 description:"Putative uncharacterized protein"	9.15194	3.73	1	2	2	3	617	65.3072	9.56885
	A4	Sequence	# PSMs	# Proteins	# Protein Groups	Protein Group Accessions	Modifications	ΔCn	XCorr	Charge	MH+ [Da]	ΔM [ppm]	RT [min]	# Missed Cleavages
	High	QAGEDEGGAAEQEQPEEAPAAAAGDEASK	1	1	1	CADAFUBP00003144		0	4.30969	3	2813.72	185.392	55.7477	0
	High	NLDNLSDAGSER	2	1	1	CADAFUBP00003144		0	3.51637	2	1291.3	546.856	55.2992	0
CADAFUBP00005533	pep:known scaffold:CADRE:DS499597:2202149:2203712:-1 gene:CADAFUBG00005630 transcript:CADAFUBT00005630 description:"Oligosaccharyl transferase subunit (Beta), putative"	8.75561	8.01	1	3	3	3	462	51.6107	6.97607
	A4	Sequence	# PSMs	# Proteins	# Protein Groups	Protein Group Accessions	Modifications	ΔCn	XCorr	Charge	MH+ [Da]	ΔM [ppm]	RT [min]	# Missed Cleavages
	High	EITQLLGDYDR	1	1	1	CADAFUBP00003902		0	3.43534	2	1323.1	334.92	65.1446	0
	High	EIGIGEIATVVGR	1	1	1	CADAFUBP00003902		0	2.70872	2	1314.27	403.146	68.4038	0
CADAFUBP00000176	pep:known scaffold:CADRE:DS499594:503087:505975:-1 gene:CADAFUBG00000181 transcript:CADAFUBT00000181 description:"Mitochondrial aconitate hydratase, putative"	8.62465	5.26	1	3	3	3	779	84.4947	6.55127
	A4	Sequence	# PSMs	# Proteins	# Protein Groups	Protein Group Accessions	Modifications	ΔCn	XCorr	Charge	MH+ [Da]	ΔM [ppm]	RT [min]	# Missed Cleavages
	High	TPATAANQTVSIVAR	2	1	1	CADAFUBP00004044		0	3.82159	2	1500.04	147.927	59.749	0
	High	GIHPTIISESFQR	1	1	1	CADAFUBP00004044		0	3.203	3	1485.13	232.829	62.544	0
CADAFUBP00005235	pep:known scaffold:CADRE:DS499597:1296727:1298880:-1 gene:CADAFUBG00005326 transcript:CADAFUBT00005326 description:"Glycyl-tRNA synthetase"	8.58773	3.29	1	2	2	3	699	79.0498	6.46826
	A4	Sequence	# PSMs	# Proteins	# Protein Groups	Protein Group Accessions	Modifications	ΔCn	XCorr	Charge	MH+ [Da]	ΔM [ppm]	RT [min]	# Missed Cleavages
	High	GEGGYLLNSEGER	2	1	1	CADAFUBP00004046		0	3.45635	2	1381.17	383.153	58.6717	0
	High	TGHALLHTLYGQSLR	1	1	1	CADAFUBP00004046		0	3.19371	3	1667.86	576.604	61.6297	0
CADAFUBP00002517	pep:known scaffold:CADRE:DS499595:2513412:2515741:-1 gene:CADAFUBG00002569 transcript:CADAFUBT00002569 description:"AMP-binding enzyme (Fum16), putative"	8.57973	3.01	1	1	2	3	697	76.6677	7.31299
	A4	Sequence	# PSMs	# Proteins	# Protein Groups	Protein Group Accessions	Modifications	ΔCn	XCorr	Charge	MH+ [Da]	ΔM [ppm]	RT [min]	# Missed Cleavages
	High	TGLASSEIETR	2	1	1	CADAFUBP00004062		0	3.56729	2	1163.53	-55.0212	54.7717	0
	High	GGWNELTTEK	2	1	1	CADAFUBP00004062		0	2.9641	2	1135.94	1234.32	59.6134	0
CADAFUBP00009853	pep:known scaffold:CADRE:DS499604:282607:285136:1 gene:CADAFUBG00010031 transcript:CADAFUBT00010031 description:"6-phosphofructokinase"	8.18666	3.71	1	2	2	2	808	88.6566	7.09326
	A4	Sequence	# PSMs	# Proteins	# Protein Groups	Protein Group Accessions	Modifications	ΔCn	XCorr	Charge	MH+ [Da]	ΔM [ppm]	RT [min]	# Missed Cleavages
	High	AAAYEVGFTTPSSEVAQTKPK	1	1	1	CADAFUBP00005182		0	2.95732	3	2182.62	235.694	61.6189	0
	High	SVFETVGSFVEK	1	1	1	CADAFUBP00005182		0	2.87898	2	1328.85	134.168	67.598	0
CADAFUBP00006222	pep:known scaffold:CADRE:DS499598:330905:332523:-1 gene:CADAFUBG00006345 transcript:CADAFUBT00006345 description:"14-alpha sterol demethylase Cyp51A"	6.52192	4.47	1	2	2	2	515	58.0467	8.23584
	A4	Sequence	# PSMs	# Proteins	# Protein Groups	Protein Group Accessions	Modifications	ΔCn	XCorr	Charge	MH+ [Da]	ΔM [ppm]	RT [min]	# Missed Cleavages
	High	ADHLVEEVLEAR	1	1	1	CADAFUBP00005235		0	2.97944	3	1383.93	2326.74	64.894	0
	High	ASEDEILQAIK	2	1	1	CADAFUBP00005235		0	2.92067	2	1216.7	45.2436	64.593	0
CADAFUBP00004518	pep:known scaffold:CADRE:DS499596:3552918:3555419:-1 gene:CADAFUBG00004597 transcript:CADAFUBT00004597 description:"Catalase"	6.30756	3.16	1	2	2	2	728	79.8611	5.8208
	A4	Sequence	# PSMs	# Proteins	# Protein Groups	Protein Group Accessions	Modifications	ΔCn	XCorr	Charge	MH+ [Da]	ΔM [ppm]	RT [min]	# Missed Cleavages
	High	SDINATSDPVLK	2	1	1	CADAFUBP00005802		0	3.2042	2	1260.26	487.149	57.3956	0
	High	GAGLTNVDSAR	1	1	1	CADAFUBP00005802		0	3.18493	2	1061.24	660.628	33.6717	0
CADAFUBP00006796	pep:known scaffold:CADRE:DS499598:1926190:1928132:1 gene:CADAFUBG00006924 transcript:CADAFUBT00006924 description:"Calnexin"	6.29175	4.44	1	2	2	2	563	61.8151	5.07178
	A4	Sequence	# PSMs	# Proteins	# Protein Groups	Protein Group Accessions	Modifications	ΔCn	XCorr	Charge	MH+ [Da]	ΔM [ppm]	RT [min]	# Missed Cleavages
	High	GTSSPYLPFGAGR	1	1	1	CADAFUBP00006222		0	3.32532	2	1310.99	1019.98	64.0511	0
	High	SIYVDIINQR	1	1	1	CADAFUBP00006222		0	3.19659	2	1221.82	945.317	64.6039	0
CADAFUBP00009636	pep:known scaffold:CADRE:DS499603:284147:286829:-1 gene:CADAFUBG00009812 transcript:CADAFUBT00009812 description:"Eukaryotic translation initiation factor 3 subunit C"	6.25436	2.67	1	2	2	2	862	97.4481	5.13525
	A4	Sequence	# PSMs	# Proteins	# Protein Groups	Protein Group Accessions	Modifications	ΔCn	XCorr	Charge	MH+ [Da]	ΔM [ppm]	RT [min]	# Missed Cleavages
	High	EAHQEVPSFLESIAR	2	1	1	CADAFUBP00006301		0	4.39263	3	1713.82	562.492	67.5873	0
	High	AGNTGIATAFFNR	1	1	1	CADAFUBP00006301		0	3.71978	2	1340.04	273.61	65.8661	0
CADAFUBP00003902	pep:known scaffold:CADRE:DS499596:1693737:1695472:1 gene:CADAFUBG00003970 transcript:CADAFUBT00003970 description:"Phosphoglycerate mutase, 2,3-bisphosphoglycerate-independent"	6.14406	4.62	1	2	2	2	520	57.418	5.66846
	A4	Sequence	# PSMs	# Proteins	# Protein Groups	Protein Group Accessions	Modifications	ΔCn	XCorr	Charge	MH+ [Da]	ΔM [ppm]	RT [min]	# Missed Cleavages
	High	TEDAKPVEAAAEPVAATSATAEATEAAAPASAEEK	1	1	1	CADAFUBP00006761		0	4.80315	3	3356.43	247.883	62.3513	0
	High	ASIFGSFLGK	2	1	1	CADAFUBP00006761		0	2.93321	2	1026.95	373.388	69.5053	0
CADAFUBP00005182	pep:known scaffold:CADRE:DS499597:1109732:1111837:1 gene:CADAFUBG00005273 transcript:CADAFUBT00005273 description:"NADH-ubiquinone oxidoreductase, subunit G, putative"	5.8363	4.95	1	2	2	2	666	73.3247	6.16357
	A4	Sequence	# PSMs	# Proteins	# Protein Groups	Protein Group Accessions	Modifications	ΔCn	XCorr	Charge	MH+ [Da]	ΔM [ppm]	RT [min]	# Missed Cleavages
	High	ASFNDVWETVR	2	1	1	CADAFUBP00007402		0	3.45293	2	1323.78	112.23	66.4482	0
	High	TIAQTPPQQSIK	1	1	1	CADAFUBP00007402		0	2.69628	2	1312.09	274.912	52.3989	0
CADAFUBP00003729	pep:known scaffold:CADRE:DS499596:1178538:1180506:-1 gene:CADAFUBG00003794 transcript:CADAFUBT00003794 description:"Pyruvate decarboxylase PdcA, putative"	5.64557	3.87	1	2	2	2	569	62.9591	6.53662
	A4	Sequence	# PSMs	# Proteins	# Protein Groups	Protein Group Accessions	Modifications	ΔCn	XCorr	Charge	MH+ [Da]	ΔM [ppm]	RT [min]	# Missed Cleavages
	High	DHFSNVLNEPAGQIASR	2	1	1	CADAFUBP00008662		0	3.85989	3	1854.51	-214.905	62.2106	0
	High	SRNDDELHEALR	1	1	1	CADAFUBP00008662		0	3.34697	3	1456.67	1354.18	53.343	1
CADAFUBP00001453	pep:known scaffold:CADRE:DS499594:4178219:4181212:1 gene:CADAFUBG00001487 transcript:CADAFUBT00001487 description:"Heat shock protein Hsp98/Hsp104/ClpA, putative"	5.55117	2.21	1	2	2	2	997	111.028	5.70654
	A4	Sequence	# PSMs	# Proteins	# Protein Groups	Protein Group Accessions	Modifications	ΔCn	XCorr	Charge	MH+ [Da]	ΔM [ppm]	RT [min]	# Missed Cleavages
	High	GTNSPYLPFGAGR	2	1	1	CADAFUBP00008678		0	3.65927	2	1337.1	324.915	63.9744	0
	High	YGLTSDALR	1	1	1	CADAFUBP00008678		0	2.79198	2	996.119	605.991	59.2301	0
CADAFUBP00001020	pep:known scaffold:CADRE:DS499594:2938869:2941972:1 gene:CADAFUBG00001044 transcript:CADAFUBT00001044 description:"Coatomer subunit beta"	5.44537	2.3	1	2	2	2	955	106.49	5.70654
	A4	Sequence	# PSMs	# Proteins	# Protein Groups	Protein Group Accessions	Modifications	ΔCn	XCorr	Charge	MH+ [Da]	ΔM [ppm]	RT [min]	# Missed Cleavages
	High	STVVQLLSNIGSK	1	1	1	CADAFUBP00009270		0	3.59413	2	1345.92	109.374	69.5265	0
	High	ELFTDSGAGTLIR	2	1	1	CADAFUBP00009270		0	3.29861	2	1380.03	229.281	65.2031	0

## Sheet: TslA 100-220kD
Accession	Description	Score	Coverage	# Proteins	# Unique Peptides	# Peptides	# PSMs	# AAs	MW [kDa]	calc. pI
CADAFUBP00000761	pep:known scaffold:CADRE:DS499594:2160051:2166649:-1 gene:CADAFUBG00000776 transcript:CADAFUBT00000776 description:"Glutamate synthase Glt1, putative"	125.451	12.89	1	18	18	32	2126	234.143	6.39209
	A4	Sequence	# PSMs	# Proteins	# Protein Groups	Protein Group Accessions	Modifications	ΔCn	XCorr	Charge	MH+ [Da]	ΔM [ppm]	RT [min]	# Missed Cleavages
	High	EVEEGEDDAQGTcLEVLK	1	1	1	CADAFUBP00004294	C13(Carbamidomethyl)	0	4.84402	2	2021.16	125.863	61.5587	0
	High	SAVQEHIDTTNQHLPVDR	2	1	1	CADAFUBP00004294		0	4.69807	3	2061.28	613.539	56.8429	0
	High	SFVETWAAENNIGR	2	1	1	CADAFUBP00004294		0	4.59789	2	1593.98	133.407	65.8123	0
	High	ILEDLEDIEISAK	2	1	1	CADAFUBP00004294		0	4.45632	2	1488.07	190.215	66.9433	0
	High	GSYLDFENTFQR	2	1	1	CADAFUBP00004294		0	4.17649	2	1476.92	168.052	66.4247	0
	High	GNDVHAVAAALPGITAK	1	1	1	CADAFUBP00004294		0	3.79848	2	1605.36	301.626	62.4336	0
	High	GPAGGVVTVLSEmGEPIHK	1	1	1	CADAFUBP00004294	M13(Oxidation)	0	3.70507	3	1895.37	736.876	63.0231	0
	High	EINEDTTSYTYR	3	1	1	CADAFUBP00004294		0	3.63246	2	1495.03	2252.92	56.0532	0
	High	GLLQDVYGGDESK	2	1	1	CADAFUBP00004294		0	3.58757	2	1380.89	161.61	63.6266	0
	High	QSGDTNIVPSLVR	2	1	1	CADAFUBP00004294		0	3.51075	2	1388.19	1765.17	62.5167	0
	High	AmAWQIPLIGK	2	1	1	CADAFUBP00004294	M2(Oxidation)	0	3.37925	2	1244.03	277.398	68.6725	0
	High	VSGDYNPIHVSR	2	1	1	CADAFUBP00004294		0	3.33215	2	1344.22	411.596	56.4919	0
	High	KDEVPMQVHLASSR	1	1	1	CADAFUBP00004294		0	3.19428	3	1596.51	-193.875	57.254	1
	High	ILVVEAYYAGR	2	1	1	CADAFUBP00004294		0	3.18818	2	1253.82	105.633	64.3843	0
	High	DVPFDTPTTATFSGGR	2	1	1	CADAFUBP00004294		0	3.09361	2	1668.95	98.0554	63.6852	0
	High	AIADAPGLDDKDWEK	1	1	1	CADAFUBP00004294		0	3.08631	2	1645.05	762.643	61.0403	1
	High	NATGQTFVDTK	1	1	1	CADAFUBP00004294		0	3.02554	2	1181.7	103.522	50.8476	0
	High	FPVILQWTGGR	2	1	1	CADAFUBP00004294		0	2.86846	2	1273.94	183.894	69.8175	0
	High	HISISLVNSAR	1	1	1	CADAFUBP00004294		0	2.6276	2	1197.34	555.607	59.3836	0
	High	GITVNLIYVNPR	1	1	1	CADAFUBP00004294		0	2.55004	2	1359.04	189.155	66.4358	0
CADAFUBP00004294	pep:known scaffold:CADRE:DS499596:2842839:2849168:-1 gene:CADAFUBG00004366 transcript:CADAFUBT00004366 description:"Fatty acid synthase beta subunit, putative"	116.263	13.05	1	20	20	33	2092	231.8	6.25244
	A4	Sequence	# PSMs	# Proteins	# Protein Groups	Protein Group Accessions	Modifications	ΔCn	XCorr	Charge	MH+ [Da]	ΔM [ppm]	RT [min]	# Missed Cleavages
	High	DGGEAHINDPVSIANVQDAVR	2	1	1	CADAFUBP00000761		0	5.58634	3	2178.25	548.664	64.0787	0
	High	TVAIIGSGPAGLAAADQLNR	4	1	1	CADAFUBP00000761		0	5.359	2	1896.09	557.071	65.8285	0
	High	SLLDSGLSDGEYISAK	2	1	1	CADAFUBP00000761		0	5.32575	2	1656	716.408	65.2234	0
	High	QSNDAVIIATGATVAR	3	1	1	CADAFUBP00000761		0	4.6515	2	1588.06	762.396	61.5196	0
	High	FVTNTAVGPDNEVSLNSLR	2	1	1	CADAFUBP00000761		0	4.44741	3	2033.78	369.661	64.7134	0
	High	LEEIAESLGLR	2	1	1	CADAFUBP00000761		0	4.04615	2	1232.17	2021.99	65.6499	0
	High	YGGAGLPQDTIHANIK	2	1	1	CADAFUBP00000761		0	3.95823	3	1654.97	69.1621	59.5231	0
	High	SLAALVVETAEAR	2	1	1	CADAFUBP00000761		0	3.85764	2	1331.14	1054.42	69.0972	0
	High	GQSLIVWGINEGR	1	1	1	CADAFUBP00000761		0	3.76396	2	1430.16	979.942	67.3603	0
	High	LLmTNNFPEFTGR	1	1	1	CADAFUBP00000761	M3(Oxidation)	0	3.66948	2	1556.26	323.294	65.0226	0
	High	NISQVYNDWTVK	2	1	1	CADAFUBP00000761		0	3.59151	2	1467.2	322.899	64.8799	0
	High	FSTNTFPSWDR	1	1	1	CADAFUBP00000761		0	3.4959	2	1359.32	1255.65	64.2337	0
	High	KAEFTIPQLPSTPAEKPK	1	1	1	CADAFUBP00000761		0	3.47128	3	1983.62	770.498	63.9285	1
	High	LIAESELALEK	2	1	1	CADAFUBP00000761		0	3.4045	2	1215.57	-91.4913	61.7069	0
	High	QLFAQVTNPPIDPIR	2	1	1	CADAFUBP00000761		0	3.33464	2	1709.28	197.464	67.2607	0
	High	GLIEDHHHYTGSELAAR	1	1	1	CADAFUBP00000761		0	3.21523	3	1907.03	583.584	55.9443	0
	High	SAYGEGNKPENTDPESFDER	1	1	1	CADAFUBP00000761		0	3.07888	3	2242.65	309.138	56.278	0
	High	DSTILGPAALSR	1	1	1	CADAFUBP00000761		0	2.85318	2	1201.98	1103.65	61.9093	0
CADAFUBP00004295	pep:known scaffold:CADRE:DS499596:2851676:2857388:1 gene:CADAFUBG00004367 transcript:CADAFUBT00004367 description:"Fatty acid synthase alpha subunit FasA, putative"	99.4239	11.31	1	18	18	32	1857	204.457	6.43018
	A4	Sequence	# PSMs	# Proteins	# Protein Groups	Protein Group Accessions	Modifications	ΔCn	XCorr	Charge	MH+ [Da]	ΔM [ppm]	RT [min]	# Missed Cleavages
	High	VVDREIVSQcIR	2	1	1	CADAFUBP00004295	C10(Carbamidomethyl)	0	4.15544	3	1474.37	396.677	57.0056	1
	High	IVEIGPADTLGGmAR	2	1	1	CADAFUBP00004295	M13(Oxidation)	0	3.90688	2	1516.78	659.344	61.6485	0
	High	AQGLASSDLSDYmQER	1	1	1	CADAFUBP00004295	M13(Oxidation)	0	3.79493	3	1787.32	294.739	59.472	0
	High	AFSVTSFGFGQK	3	1	1	CADAFUBP00004295		0	3.57402	2	1276.16	412.283	67.0005	0
	High	SSQLQFNALYK	2	1	1	CADAFUBP00004295		0	3.51244	2	1299.77	843.683	63.3587	0
	High	GAQVIGIHPK	1	1	1	CADAFUBP00004295		0	3.49243	2	1021.03	1398.6	52.047	0
	High	VYDSSWNWAR	2	1	1	CADAFUBP00004295		0	3.41986	2	1283.89	244.612	63.7994	0
	High	VVNGEESELLYK	1	1	1	CADAFUBP00004295		0	3.41452	2	1381.15	1048.59	59.9006	0
	High	GSQLVVVPFNQGSK	3	1	1	CADAFUBP00004295		0	3.41282	2	1463.04	2223.09	63.4623	0
	High	DAQFSLGNNFWK	2	1	1	CADAFUBP00004295		0	3.29208	2	1426.48	-140.225	68.4352	0
	High	YEAYDAATSVQR	1	1	1	CADAFUBP00004295		0	3.20186	2	1373.25	-282.584	55.8392	0
	High	LVAGQIPTGWDAR	2	1	1	CADAFUBP00004295		0	3.18203	2	1383.94	142.6	63.4029	0
	High	GNAVLGIFQK	2	1	1	CADAFUBP00004295		0	3.1039	2	1046.92	306.939	65.518	0
	High	AYLDDVTNK	2	1	1	CADAFUBP00004295		0	2.88411	2	1038.44	-71.1882	55.5744	0
	High	LALETLFNR	2	1	1	CADAFUBP00004295		0	2.64974	2	1076.97	333.455	68.3417	0
	High	NFTASEQEYcR	1	1	1	CADAFUBP00004295	C10(Carbamidomethyl)	0	2.62967	2	1405.23	462.394	55.1972	0
	High	mPGGFNITAVR	2	1	1	CADAFUBP00004295	M1(Oxidation)	0	2.57003	2	1179.07	398.556	61.554	0
	High	ASSPQSSFAGR	1	1	1	CADAFUBP00004295		0	2.55135	2	1094.95	389.926	32.2984	0
CADAFUBP00004294	pep:known scaffold:CADRE:DS499596:2842839:2849168:-1 gene:CADAFUBG00004366 transcript:CADAFUBT00004366 description:"Fatty acid synthase beta subunit, putative"	85.7279	8.37	1	14	14	26	2092	231.8	6.25244
	A4	Sequence	# PSMs	# Proteins	# Protein Groups	Protein Group Accessions	Modifications	ΔCn	XCorr	Charge	MH+ [Da]	ΔM [ppm]	RT [min]	# Missed Cleavages
	High	HAENEGNLDEYTALNR	2	1	1	CADAFUBP00004062		0	5.43857	2	1845.85	5.67002	59.0005	0
	High	GHLTAmTGDGVNDAPSLK	1	1	1	CADAFUBP00004062	M6(Oxidation)	0	3.92357	3	1800.68	456.072	56.1806	0
	High	TGLASSEIETR	2	1	1	CADAFUBP00004062		0	3.5898	2	1163.5	-80.9371	54.5273	0
	High	TGTLTANQLSIR	2	1	1	CADAFUBP00004062		0	3.29325	2	1276.22	1187.5	59.7483	0
	High	GHLTAmTGDGVNDAPSLKK	1	1	1	CADAFUBP00004062	M6(Oxidation)	0	3.27499	3	1929.88	995.829	54.2321	1
	High	DGQEQEILAR	2	1	1	CADAFUBP00004062		0	3.18948	2	1158.42	-133.725	54.6702	0
	High	LIHGGLAGSAQHDLVEK	1	1	1	CADAFUBP00004062		0	3.03852	3	1745.45	298.018	57.3627	0
	High	ADGFAEVFPEHK	1	1	1	CADAFUBP00004062		0	2.98191	2	1346.97	249.228	61.9178	0
	High	SLGVAVQK	1	1	1	CADAFUBP00004062		0	2.72563	2	802.418	1165.5	49.0038	0
	High	GGWNELTTEK	1	1	1	CADAFUBP00004062		0	2.67763	2	1137.51	2611.49	59.07	0
	High	YQVVEMLQQR	1	1	1	CADAFUBP00004062		0	2.67508	2	1293.87	161.616	63.4475	0
	High	LAIEHETDNNGK	1	1	1	CADAFUBP00004062		0	2.54721	2	1339.91	-551.033	31.2272	0
CADAFUBP00004295	pep:known scaffold:CADRE:DS499596:2851676:2857388:1 gene:CADAFUBG00004367 transcript:CADAFUBT00004367 description:"Fatty acid synthase alpha subunit FasA, putative"	65.1314	9.1	1	14	14	21	1857	204.457	6.43018
	A4	Sequence	# PSMs	# Proteins	# Protein Groups	Protein Group Accessions	Modifications	ΔCn	XCorr	Charge	MH+ [Da]	ΔM [ppm]	RT [min]	# Missed Cleavages
	High	LVDPSTGNSLQLR	2	1	1	CADAFUBP00000962		0	3.41454	2	1399.66	-68.257	60.2026	0
	High	LTGYAIAASQTGR	2	1	1	CADAFUBP00000962		0	3.41302	2	1310.9	1683.07	57.5996	0
	High	IGDINFFGER	2	1	1	CADAFUBP00000962		0	3.30029	2	1168	362.684	66.5038	0
	High	AASGVDLTIPELIR	1	1	1	CADAFUBP00000962		0	3.21257	2	1454.68	-95.2884	69.5402	0
	High	SVIGQPSSQFFDSVTK	1	1	1	CADAFUBP00000962		0	3.09824	2	1726.86	-2.56779	65.7759	0
	High	ITNDIESSVR	1	1	1	CADAFUBP00000962		0	2.94705	2	1133.3	-242.443	54.7896	0
	High	VVDAFDILR	2	1	1	CADAFUBP00000962		0	2.92139	2	1048.05	443.688	68.1029	0
	High	AYFALNYQAK	2	1	1	CADAFUBP00000962		0	2.91991	2	1190.88	1911.48	62.678	0
	High	SYATLTAGSR	2	1	1	CADAFUBP00000962		0	2.85988	2	1027.15	614.351	53.0321	0
	High	EVWDSSLDISR	2	1	1	CADAFUBP00000962		0	2.60323	2	1306.3	-250.769	63.7675	0
	High	ITEDVAGSYR	1	1	1	CADAFUBP00000962		0	2.5718	2	1112.98	2185.6	54.0651	0
CADAFUBP00000962	pep:known scaffold:CADRE:DS499594:2748720:2767908:-1 gene:CADAFUBG00000985 transcript:CADAFUBT00000985 description:"Nonribosomal peptide synthase Pes1"	53.2545	2.01	1	11	11	18	6269	696.96	5.94775
	A4	Sequence	# PSMs	# Proteins	# Protein Groups	Protein Group Accessions	Modifications	ΔCn	XCorr	Charge	MH+ [Da]	ΔM [ppm]	RT [min]	# Missed Cleavages
	High	VTVDHAGQQVPLKPASEESR	1	1	1	CADAFUBP00002122		0	4.55466	3	2148.69	270.847	54.9943	0
	High	KLEDETTHVLK	2	1	1	CADAFUBP00002122		0	3.55249	3	1315.58	2182	53.0532	1
	High	FPRPDSSESTIK	1	1	1	CADAFUBP00002122		0	3.34311	3	1364.47	577.169	54.8567	0
	High	GYTISFDFPQK	1	1	1	CADAFUBP00002122		0	3.09368	2	1303.1	358.033	66.8556	0
	High	ADTGAQIDVPGANDAPDASGR	1	1	1	CADAFUBP00002122		0	3.06738	3	1998.72	399.838	58.7766	0
	High	SSEFDAIVTK	2	1	1	CADAFUBP00002122		0	2.99952	2	1099.25	2456.98	60.0441	0
	High	DQQGETVEVPR	2	1	1	CADAFUBP00002122		0	2.87438	2	1258.13	417.556	53.401	0
	High	KIVTEAGGPTDGSASR	1	1	1	CADAFUBP00002122		0	2.79909	2	1546.9	721.565	30.7304	1
	High	FANFLIGK	2	1	1	CADAFUBP00002122		0	2.68905	2	909.494	-27.8916	65.3426	0
	High	ALIGAGGANIR	1	1	1	CADAFUBP00002122		0	2.66576	2	1012.99	398.709	57.5383	0
CADAFUBP00004062	pep:known scaffold:CADRE:DS499596:2115558:2118666:-1 gene:CADAFUBG00004134 transcript:CADAFUBT00004134 description:"Plasma membrane H+-ATPase Pma1"	51.5806	10.22	1	8	8	15	988	108.862	5.30029
	A4	Sequence	# PSMs	# Proteins	# Protein Groups	Protein Group Accessions	Modifications	ΔCn	XCorr	Charge	MH+ [Da]	ΔM [ppm]	RT [min]	# Missed Cleavages
	High	YGSYIVDALVK	2	1	1	CADAFUBP00002402		0	4.10001	2	1228.97	1067.2	66.8392	0
	High	FIEENVNPADAEILK	1	1	1	CADAFUBP00002402		0	4.03851	2	1701.92	27.2986	64.8128	0
	High	AIQVEGQPIILTGAPAINK	2	1	1	CADAFUBP00002402		0	3.82641	3	1933.89	404.009	65.9989	0
	High	GPTYEEDESIR	2	1	1	CADAFUBP00002402		0	3.5281	2	1297.94	1820.66	54.3343	0
	High	TTLLPLQQVITK	1	1	1	CADAFUBP00002402		0	2.76202	2	1356.25	1049.74	67.6135	0
	High	NIRDEDAILK	1	1	1	CADAFUBP00002402		0	2.75734	2	1187.01	307.844	56.2555	1
	High	GGVLEPEGIVNIK	2	1	1	CADAFUBP00002402		0	2.64044	2	1325.74	750.939	64.6555	0
	High	DGSYPGYFTFR	1	1	1	CADAFUBP00002402		0	2.63691	2	1309.56	-20.3567	65.9522	0
	High	LSEELILK	1	1	1	CADAFUBP00002402		0	2.52517	2	944.805	253.052	61.7263	0
CADAFUBP00004062	pep:known scaffold:CADRE:DS499596:2115558:2118666:-1 gene:CADAFUBG00004134 transcript:CADAFUBT00004134 description:"Plasma membrane H+-ATPase Pma1"	50.3572	13.87	1	12	12	16	988	108.862	5.30029
	A4	Sequence	# PSMs	# Proteins	# Protein Groups	Protein Group Accessions	Modifications	ΔCn	XCorr	Charge	MH+ [Da]	ΔM [ppm]	RT [min]	# Missed Cleavages
	High	AGLPAYQFNPDASPEEK	2	1	1	CADAFUBP00008595		0	4.71322	2	1835.14	696.486	62.8615	0
	High	QGSSTFSGTFATPGK	1	1	1	CADAFUBP00008595		0	3.21902	2	1472.89	126.006	59.2569	0
	High	KAGLPAYQFNPDASPEEK	1	1	1	CADAFUBP00008595		0	3.14636	3	1963.13	594.705	60.9659	1
	High	VNVLDAAELPSADR	2	1	1	CADAFUBP00008595		0	2.99441	2	1469.65	-77.8856	63.8145	0
	High	TNNPIFQDSSK	2	1	1	CADAFUBP00008595		0	2.98154	2	1250.73	103.196	55.9181	0
	High	GVGFVGGNVIK	2	1	1	CADAFUBP00008595		0	2.90647	2	1046.93	319.401	61.3327	0
	High	LVDVGDAFVR	1	1	1	CADAFUBP00008595		0	2.82926	2	1090.13	-422.195	63.6951	0
	High	ILYTPTELVLR	1	1	1	CADAFUBP00008595		0	2.69303	2	1317.95	129.983	67.7811	0
	High	LTGDTLPTLQR	1	1	1	CADAFUBP00008595		0	2.64011	2	1215.1	352.23	60.133	0
CADAFUBP00000962	pep:known scaffold:CADRE:DS499594:2748720:2767908:-1 gene:CADAFUBG00000985 transcript:CADAFUBT00000985 description:"Nonribosomal peptide synthase Pes1"	50.1616	2.11	1	11	11	16	6269	696.96	5.94775
	A4	Sequence	# PSMs	# Proteins	# Protein Groups	Protein Group Accessions	Modifications	ΔCn	XCorr	Charge	MH+ [Da]	ΔM [ppm]	RT [min]	# Missed Cleavages
	High	DLHVESEPATQEVKPK	2	1	1	CADAFUBP00003204		0	4.42352	3	1808.07	635.112	54.5459	0
	High	VVPSEPATEEPVSEPQTSEATER	1	1	1	CADAFUBP00003204		0	4.01535	3	2470.71	627.453	57.4814	0
	High	KLELPSTEQLPAEPTSSTK	1	1	1	CADAFUBP00003204		0	3.93641	3	2058.17	1012.83	61.9736	1
	High	DVTVEEPSVAEK	2	1	1	CADAFUBP00003204		0	3.50625	2	1303.85	926.462	56.0646	0
	High	EATETVKEPEAVAPVAEEPVK	1	1	1	CADAFUBP00003204		0	3.28142	3	2224.54	628.415	59.0441	1
	High	AADEAVLEEPIKESAPEEIPEDSR	1	1	1	CADAFUBP00003204		0	3.11684	3	2625.09	318.824	63.0807	1
	High	SAPTEVTQEPTKDDSAQVVVGK	1	1	1	CADAFUBP00003204		0	3.01091	3	2287.2	461.775	56.5779	1
	High	VQATIGDEPLSR	2	1	1	CADAFUBP00003204		0	2.73454	2	1285.86	146.678	57.3024	0
CADAFUBP00008697	pep:known scaffold:CADRE:DS499601:878645:881522:1 gene:CADAFUBG00008861 transcript:CADAFUBT00008861 description:"Alpha,alpha-trehalose phosphate synthase subunit TPS3, putative"	49.3168	8.05	1	7	7	16	919	103.104	6.1001
	A4	Sequence	# PSMs	# Proteins	# Protein Groups	Protein Group Accessions	Modifications	ΔCn	XCorr	Charge	MH+ [Da]	ΔM [ppm]	RT [min]	# Missed Cleavages
	High	AYESANDLLGDIVK	1	1	1	CADAFUBP00006306		0	4.56168	2	1508.02	167.097	68.2897	0
	High	LLAYLGDVAVNGSSIK	3	1	1	CADAFUBP00006306		0	3.77156	2	1620.31	250.539	67.1144	0
	High	LLAIGPLSEQTGQR	2	1	1	CADAFUBP00006306		0	3.65416	2	1482.81	-9.86469	64.3475	0
	High	SAFGNGTVFVER	2	1	1	CADAFUBP00006306		0	3.62129	2	1284.13	384.841	62.2779	0
	High	FGDLSILPTR	1	1	1	CADAFUBP00006306		0	3.35892	2	1119.14	467.53	65.7485	0
	High	AIDSYWQQLR	2	1	1	CADAFUBP00006306		0	2.96371	2	1279.15	-382.588	65.1168	0
	High	FLYEDPWDR	2	1	1	CADAFUBP00006306		0	2.66359	2	1241.31	602.364	65.8685	0
	High	EVFYEVNGEVR	1	1	1	CADAFUBP00006306		0	2.5993	2	1341.11	347.398	60.8957	0
CADAFUBP00006306	pep:known scaffold:CADRE:DS499598:563433:567077:1 gene:CADAFUBG00006431 transcript:CADAFUBT00006431 description:"Pyruvate carboxylase"	45.1884	8.05	1	8	8	14	1193	131.205	6.69775
	A4	Sequence	# PSMs	# Proteins	# Protein Groups	Protein Group Accessions	Modifications	ΔCn	XCorr	Charge	MH+ [Da]	ΔM [ppm]	RT [min]	# Missed Cleavages
	High	VSDSIESYIR	1	1	1	CADAFUBP00006305		0	3.43748	2	1169.36	663.332	62.7299	0
	High	IFYTSISNWAK	2	1	1	CADAFUBP00006305		0	3.01533	2	1332.69	2258.11	66.85	0
	High	DPNLAYIAYR	1	1	1	CADAFUBP00006305		0	2.9945	2	1197.75	1785.79	63.4367	0
	High	IYIDSNNNPEK	2	1	1	CADAFUBP00006305		0	2.82639	2	1307.34	547.598	53.1586	0
	High	TTNVADVETSGDK	2	1	1	CADAFUBP00006305		0	2.72065	2	1336.19	-327.526	33.1824	0
	High	TIQIFDLSAK	1	1	1	CADAFUBP00006305		0	2.71201	2	1136.98	1183.78	66.6868	0
	High	SDVVEELLR	1	1	1	CADAFUBP00006305		0	2.56692	2	1059.99	402.067	66.6922	0
CADAFUBP00007537	pep:known scaffold:CADRE:DS499599:1488624:1495446:1 gene:CADAFUBG00007673 transcript:CADAFUBT00007673 description:"Bifunctional pyrimidine biosynthesis protein (PyrABCN), putative"	43.6502	3.82	1	8	8	14	2253	247.819	6.49365
	A4	Sequence	# PSMs	# Proteins	# Protein Groups	Protein Group Accessions	Modifications	ΔCn	XCorr	Charge	MH+ [Da]	ΔM [ppm]	RT [min]	# Missed Cleavages
	High	VVEDIGFPVIVR	2	1	1	CADAFUBP00007537		0	4.1439	2	1343.17	294.281	68.5092	0
	High	VLTTLFYEPSTR	2	1	1	CADAFUBP00007537		0	3.60073	2	1427.15	273.821	66.01	0
	High	VLGTPIDTIITTEDR	1	1	1	CADAFUBP00007537		0	3.55425	2	1644.06	106.212	67.344	0
	High	SASASNLEEALR	2	1	1	CADAFUBP00007537		0	3.34815	2	1247.88	202.628	60.3354	0
	High	HFALNVQTIDYQTSHR	1	1	1	CADAFUBP00007537		0	3.30029	3	1930.95	516.934	62.6991	0
	High	VYFLPVNAEFVR	1	1	1	CADAFUBP00007537		0	2.65108	2	1454.19	276.337	70.3736	0
	High	IGVDQPAWK	1	1	1	CADAFUBP00007537		0	2.57152	2	1013.98	434.938	58.8275	0
CADAFUBP00002122	pep:known scaffold:CADRE:DS499595:1272352:1276461:1 gene:CADAFUBG00002167 transcript:CADAFUBT00002167 description:"RNA binding effector protein Scp160, putative"	42.7977	10	1	10	10	14	1310	142.343	7.1958
	A4	Sequence	# PSMs	# Proteins	# Protein Groups	Protein Group Accessions	Modifications	ΔCn	XCorr	Charge	MH+ [Da]	ΔM [ppm]	RT [min]	# Missed Cleavages
	High	STESQSGAQTLYADSGR	3	1	1	CADAFUBP00003062		0	4.00234	2	1757.9	59.4572	55.784	0
	High	FTSNVDTFGWQK	1	1	1	CADAFUBP00003062		0	3.87429	2	1430.04	254.391	63.6368	0
	High	AEANSELENIGLITAR	2	1	1	CADAFUBP00003062		0	3.6246	2	1700.82	-34.4773	66.0395	0
	High	NSGDLDLSTIK	2	1	1	CADAFUBP00003062		0	3.23036	2	1162.93	286.736	59.7396	0
	High	ILNQLFAER	2	1	1	CADAFUBP00003062		0	2.95887	2	1104.07	410.26	64.5432	0
	High	LGYVEPSTAVQALR	1	1	1	CADAFUBP00003062		0	2.53366	2	1504.06	162.041	64.0322	0
CADAFUBP00008595	pep:known scaffold:CADRE:DS499601:491231:496198:-1 gene:CADAFUBG00008755 transcript:CADAFUBT00008755 description:"Membrane bound C2 domain protein (Vp115), putative"	41.0265	6.57	1	9	9	13	1538	170.339	6.354
	A4	Sequence	# PSMs	# Proteins	# Protein Groups	Protein Group Accessions	Modifications	ΔCn	XCorr	Charge	MH+ [Da]	ΔM [ppm]	RT [min]	# Missed Cleavages
	High	LLAELEASQASK	2	1	1	CADAFUBP00007269		0	4.0579	2	1262.4	2149.89	59.555	0
	High	YAAVSSQVDELTK	2	1	1	CADAFUBP00007269		0	3.92764	2	1411.97	890.531	60.0384	0
	High	LNASEQALGEAR	1	1	1	CADAFUBP00007269		0	3.11868	2	1260.2	1241.27	55.2429	0
	High	AIEQLLTLQEEK	1	1	1	CADAFUBP00007269		0	3.02227	2	1415.09	222.907	65.6442	0
	High	LSQLSVSQGGASK	1	1	1	CADAFUBP00007269		0	2.68285	2	1262.94	1001.27	52.5815	0
	High	VLNQLSASR	2	1	1	CADAFUBP00007269		0	2.63467	2	989.066	1524.79	52.1446	0
CADAFUBP00002402	pep:known scaffold:CADRE:DS499595:2212170:2219264:-1 gene:CADAFUBG00002453 transcript:CADAFUBT00002453 description:"Acetyl-CoA carboxylase"	40.4974	4.8	1	9	9	13	2292	254.794	6.3667
	A4	Sequence	# PSMs	# Proteins	# Protein Groups	Protein Group Accessions	Modifications	ΔCn	XCorr	Charge	MH+ [Da]	ΔM [ppm]	RT [min]	# Missed Cleavages
	High	EGESEEKAEEALDQER	2	1	1	CADAFUBP00003755		0	4.21388	3	1849.43	336.726	57.0847	1
	High	SSLAEEALEAGR	2	1	1	CADAFUBP00003755		0	3.7771	2	1233.08	376.444	61.9044	0
	High	IVGQSIVPGIFK	1	1	1	CADAFUBP00003755		0	3.20464	2	1258.15	312.059	67.6343	0
	High	LELVEAYWR	2	1	1	CADAFUBP00003755		0	3.09232	2	1178.93	258.798	67.6508	0
	High	GEVAPLNPTEER	1	1	1	CADAFUBP00003755		0	2.82578	2	1312.63	746.844	56.145	0
CADAFUBP00002122	pep:known scaffold:CADRE:DS499595:1272352:1276461:1 gene:CADAFUBG00002167 transcript:CADAFUBT00002167 description:"RNA binding effector protein Scp160, putative"	39.7796	8.63	1	9	9	13	1310	142.343	7.1958
	A4	Sequence	# PSMs	# Proteins	# Protein Groups	Protein Group Accessions	Modifications	ΔCn	XCorr	Charge	MH+ [Da]	ΔM [ppm]	RT [min]	# Missed Cleavages
	High	DNNFGADEFSDAVLK	1	1	1	CADAFUBP00001065		0	3.80758	2	1641.93	114.19	65.9876	0
	High	LLYQLDDENVPVER	1	1	1	CADAFUBP00001065		0	3.25894	2	1703.06	112.797	64.3416	0
	High	YYVASTVQDEQR	1	1	1	CADAFUBP00001065		0	2.79345	2	1461.44	1885.62	55.3694	0
	High	LSYDEVNSVIK	1	1	1	CADAFUBP00001065		0	2.72483	2	1266.85	151.947	62.5772	0
	High	HSLALPEAK	1	1	1	CADAFUBP00001065		0	2.68105	2	966.366	853.525	53.8538	0
CADAFUBP00003204	pep:known scaffold:CADRE:DS499595:4493299:4499639:1 gene:CADAFUBG00003264 transcript:CADAFUBT00003264 description:"PT repeat family protein"	38.946	7.04	1	9	9	11	2016	209.167	4.08154
	A4	Sequence	# PSMs	# Proteins	# Protein Groups	Protein Group Accessions	Modifications	ΔCn	XCorr	Charge	MH+ [Da]	ΔM [ppm]	RT [min]	# Missed Cleavages
	High	EGVSQILSYYQER	3	1	1	CADAFUBP00008697		0	4.3157	2	1572.11	214.55	66.7124	0
	High	AVLQNSTGNWVK	2	1	1	CADAFUBP00008697		0	2.98883	2	1317.14	337.585	59.5038	0
	High	ALVVGPANTNK	2	1	1	CADAFUBP00008697		0	2.82022	2	1085.17	1436.62	52.2624	0
	High	ATLTQGVTGK	2	1	1	CADAFUBP00008697		0	2.67009	2	975.859	319.42	33.4334	0
	High	ASAAELVWR	1	1	1	CADAFUBP00008697		0	2.61452	2	1003.04	499.975	62.2206	0
CADAFUBP00003204	pep:known scaffold:CADRE:DS499595:4493299:4499639:1 gene:CADAFUBG00003264 transcript:CADAFUBT00003264 description:"PT repeat family protein"	37.2964	7.39	1	8	8	11	2016	209.167	4.08154
	A4	Sequence	# PSMs	# Proteins	# Protein Groups	Protein Group Accessions	Modifications	ΔCn	XCorr	Charge	MH+ [Da]	ΔM [ppm]	RT [min]	# Missed Cleavages
	High	IAGEIIGPIK	1	1	1	CADAFUBP00002341		0	2.79002	2	1010.97	343.559	61.1962	0
	High	AGVGLFAGDVVSK	2	1	1	CADAFUBP00002341		0	2.77514	2	1219.3	-300.488	64.1438	0
	High	VSDDVINAVVK	1	1	1	CADAFUBP00002341		0.0073	2.71949	2	1159.21	492.705	61.4102	0
	High	HLLSSmK	1	1	1	CADAFUBP00002341	M6(Oxidation)	0	1.59112	1	831.051	-467.253	30.8216	0
CADAFUBP00003062	pep:known scaffold:CADRE:DS499595:4084960:4089680:1 gene:CADAFUBG00003119 transcript:CADAFUBT00003119 description:"Sulfite reductase, putative"	36.9828	5.16	1	6	6	11	1530	168.506	6.01123
	A4	Sequence	# PSMs	# Proteins	# Protein Groups	Protein Group Accessions	Modifications	ΔCn	XCorr	Charge	MH+ [Da]	ΔM [ppm]	RT [min]	# Missed Cleavages
	High	KEEPTPAADDDEIDYEAIER	1	1	1	CADAFUBP00002478		0	4.25625	3	2306.29	111.242	61.4845	1
	High	EAAAEAAYYAR	2	1	1	CADAFUBP00002478		0	3.52106	2	1186.02	389.256	54.9389	0
	High	QAEAEAEALEEER	1	1	1	CADAFUBP00002478		0	3.35571	2	1474.78	78.7198	57.5131	0
	High	TIGASLDASER	2	1	1	CADAFUBP00002478		0	3.1571	2	1120.07	455.365	54.9284	0
CADAFUBP00007537	pep:known scaffold:CADRE:DS499599:1488624:1495446:1 gene:CADAFUBG00007673 transcript:CADAFUBT00007673 description:"Bifunctional pyrimidine biosynthesis protein (PyrABCN), putative"	32.8353	3.91	1	7	7	10	2253	247.819	6.49365
	A4	Sequence	# PSMs	# Proteins	# Protein Groups	Protein Group Accessions	Modifications	ΔCn	XCorr	Charge	MH+ [Da]	ΔM [ppm]	RT [min]	# Missed Cleavages
	High	ISEVTEIGAPASGLR	2	1	1	CADAFUBP00003943		0	3.73538	2	1500.97	774.784	61.4567	0
	High	GQASSAVFVAR	2	1	1	CADAFUBP00003943		0	3.11782	2	1092.9	293.259	55.2189	0
	High	VLEIDPTEYR	1	1	1	CADAFUBP00003943		0	2.65576	2	1237.43	2258.82	62.5717	0
	High	IWDISGLR	1	1	1	CADAFUBP00003943		0	2.51553	2	961.354	1896.4	65.7168	0
CADAFUBP00006306	pep:known scaffold:CADRE:DS499598:563433:567077:1 gene:CADAFUBG00006431 transcript:CADAFUBT00006431 description:"Pyruvate carboxylase"	30.6927	5.28	1	5	5	8	1193	131.205	6.69775
	A4	Sequence	# PSMs	# Proteins	# Protein Groups	Protein Group Accessions	Modifications	ΔCn	XCorr	Charge	MH+ [Da]	ΔM [ppm]	RT [min]	# Missed Cleavages
	High	LASDEVLNSYR	2	1	1	CADAFUBP00005199		0	3.80066	2	1266.96	262.159	59.8118	0
	High	ITSNLTQQQATVVK	1	1	1	CADAFUBP00005199		0	3.30105	2	1532.37	995.621	56.2407	0
	High	SANLELDQLR	2	1	1	CADAFUBP00005199		0	3.08844	2	1160.15	1326.6	61.3037	0
	High	IPLPSSTPPPTEK	1	1	1	CADAFUBP00005199		0	2.7537	2	1365.08	973.417	57.6163	0
CADAFUBP00006305	pep:known scaffold:CADRE:DS499598:554923:560786:1 gene:CADAFUBG00006430 transcript:CADAFUBT00006430 description:"Clathrin heavy chain"	29.8811	3.13	1	5	5	9	1693	192.816	5.46533
	A4	Sequence	# PSMs	# Proteins	# Protein Groups	Protein Group Accessions	Modifications	ΔCn	XCorr	Charge	MH+ [Da]	ΔM [ppm]	RT [min]	# Missed Cleavages
	High	FALFGSPISESR	2	1	1	CADAFUBP00001302		0	3.62515	2	1310.61	-51.5016	67.6399	0
	High	LLIYNAPPGEVSK	2	1	1	CADAFUBP00001302		0	3.42027	2	1401.21	306.247	61.2823	0
	High	AFVVSADER	1	1	1	CADAFUBP00001302		0	2.56314	2	993.944	446.865	55.7567	0
CADAFUBP00008697	pep:known scaffold:CADRE:DS499601:878645:881522:1 gene:CADAFUBG00008861 transcript:CADAFUBT00008861 description:"Alpha,alpha-trehalose phosphate synthase subunit TPS3, putative"	29.3688	5.98	1	5	5	10	919	103.104	6.1001
	A4	Sequence	# PSMs	# Proteins	# Protein Groups	Protein Group Accessions	Modifications	ΔCn	XCorr	Charge	MH+ [Da]	ΔM [ppm]	RT [min]	# Missed Cleavages
	High	LPPVEELDSVLGTEK	2	1	1	CADAFUBP00001210		0	3.59937	2	1625.95	55.1795	69.5344	0
	High	VPGGEITADKLITIGQVAK	1	1	1	CADAFUBP00001210		0	3.37536	3	1911.09	520.827	65.9768	1
	High	QLDGDAGTLVTR	1	1	1	CADAFUBP00001210		0	2.73296	2	1245.91	216.673	57.2591	0
CADAFUBP00007269	pep:known scaffold:CADRE:DS499599:708211:711747:-1 gene:CADAFUBG00007402 transcript:CADAFUBT00007402 description:"Putative uncharacterized protein"	29.2663	6.03	1	6	6	9	1178	125.156	5.0083
	A4	Sequence	# PSMs	# Proteins	# Protein Groups	Protein Group Accessions	Modifications	ΔCn	XCorr	Charge	MH+ [Da]	ΔM [ppm]	RT [min]	# Missed Cleavages
	High	STETFENALK	1	1	1	CADAFUBP00002799		0	2.56598	2	1141.36	1575.16	59.2832	0
	High	HSNLLATGGAK	1	1	1	CADAFUBP00002799		0	2.55252	2	1069.01	402.022	32.0852	0
	High	ITPFEVDETVAK	1	1	1	CADAFUBP00002799		0	2.48104	2	1349.45	557.206	62.9748	0
CADAFUBP00006305	pep:known scaffold:CADRE:DS499598:554923:560786:1 gene:CADAFUBG00006430 transcript:CADAFUBT00006430 description:"Clathrin heavy chain"	28.2836	4.37	1	7	7	10	1693	192.816	5.46533
	A4	Sequence	# PSMs	# Proteins	# Protein Groups	Protein Group Accessions	Modifications	ΔCn	XCorr	Charge	MH+ [Da]	ΔM [ppm]	RT [min]	# Missed Cleavages
	High	VDNTSQYLR	1	1	1	CADAFUBP00004817		0	3.32856	2	1096.03	443.787	53.578	0
	High	TVYFGEIGSGAR	2	1	1	CADAFUBP00004817		0	3.1053	2	1256.92	235.391	62.1068	0
	High	EALEFSALLR	1	1	1	CADAFUBP00004817		0	2.58807	2	1149.12	427.013	69.2054	0
CADAFUBP00003755	pep:known scaffold:CADRE:DS499596:1259631:1263634:-1 gene:CADAFUBG00003820 transcript:CADAFUBT00003820 description:"Clustered mitochondria protein homolog"	27.7276	4.66	1	5	5	8	1310	145.89	7.09326
	A4	Sequence	# PSMs	# Proteins	# Protein Groups	Protein Group Accessions	Modifications	ΔCn	XCorr	Charge	MH+ [Da]	ΔM [ppm]	RT [min]	# Missed Cleavages
	High	FGVQDLQPGDR	2	1	1	CADAFUBP00005647		0	3.28501	2	1233.06	1180.33	60.7566	0
	High	GGDGAFTVDILR	2	1	1	CADAFUBP00005647		0	2.90508	2	1221.11	395.427	66.3404	0
	High	GSGHIVAISSDAGR	1	1	1	CADAFUBP00005647		0	2.85813	2	1327.55	657.05	52.5509	0
CADAFUBP00004817	pep:known scaffold:CADRE:DS499597:141182:145831:-1 gene:CADAFUBG00004905 transcript:CADAFUBT00004905 description:"ABC multidrug transporter, putative"	23.3001	5.17	1	6	6	8	1471	164.388	7.37158
	A4	Sequence	# PSMs	# Proteins	# Protein Groups	Protein Group Accessions	Modifications	ΔCn	XCorr	Charge	MH+ [Da]	ΔM [ppm]	RT [min]	# Missed Cleavages
	High	LLYTLSSSSTIR	1	1	1	CADAFUBP00008907		0	3.2915	2	1343.03	1705.18	62.8675	0
	High	LGGIVFGSDAVAER	1	1	1	CADAFUBP00008907		0	3.1887	2	1391.5	554.863	64.2281	0
	High	AGETGIWLSLGSR	1	1	1	CADAFUBP00008907		0	2.56219	2	1347.26	413.696	67.3717	0
CADAFUBP00008595	pep:known scaffold:CADRE:DS499601:491231:496198:-1 gene:CADAFUBG00008755 transcript:CADAFUBT00008755 description:"Membrane bound C2 domain protein (Vp115), putative"	22.063	3.45	1	5	5	6	1538	170.339	6.354
	A4	Sequence	# PSMs	# Proteins	# Protein Groups	Protein Group Accessions	Modifications	ΔCn	XCorr	Charge	MH+ [Da]	ΔM [ppm]	RT [min]	# Missed Cleavages
	High	DLASGEVIFSGDK	1	1	1	CADAFUBP00003102		0	2.91518	2	1338	254.604	63.1386	0
	High	TIEQENVSITPQR	2	1	1	CADAFUBP00003102		0	2.8501	2	1515.01	153.869	57.0899	0
CADAFUBP00002478	pep:known scaffold:CADRE:DS499595:2405538:2410411:1 gene:CADAFUBG00002530 transcript:CADAFUBT00002530 description:"Eukaryotic translation initiation factor subunit eIF-4F, putative"	20.7239	3.61	1	4	4	6	1525	163.883	9.36377
	A4	Sequence	# PSMs	# Proteins	# Protein Groups	Protein Group Accessions	Modifications	ΔCn	XCorr	Charge	MH+ [Da]	ΔM [ppm]	RT [min]	# Missed Cleavages
	High	VPLNTFVTGSPTEK	1	1	1	CADAFUBP00000733		0	3.44752	2	1489.88	60.0362	61.6633	0
	High	SPLTQETGFEGVSR	1	1	1	CADAFUBP00000733		0	3.25326	2	1508.37	420.204	60.6416	0
CADAFUBP00000761	pep:known scaffold:CADRE:DS499594:2160051:2166649:-1 gene:CADAFUBG00000776 transcript:CADAFUBT00000776 description:"Glutamate synthase Glt1, putative"	19.5554	2.87	1	5	5	6	2126	234.143	6.39209
	A4	Sequence	# PSMs	# Proteins	# Protein Groups	Protein Group Accessions	Modifications	ΔCn	XCorr	Charge	MH+ [Da]	ΔM [ppm]	RT [min]	# Missed Cleavages
	High	GTAGYNLGHQNPFVGPGR	1	1	1	CADAFUBP00001101		0	3.66072	3	1843.23	718.809	61.2877	0
	High	ADATSDPSPLDAIR	2	1	1	CADAFUBP00001101		0	3.08254	2	1429.02	223.202	61.5759	0
CADAFUBP00005199	pep:known scaffold:CADRE:DS499597:1199122:1204141:1 gene:CADAFUBG00005290 transcript:CADAFUBT00005290 description:"Class V myosin (Myo4), putative"	18.7424	3.14	1	4	4	6	1529	175.5	8.23584
	A4	Sequence	# PSMs	# Proteins	# Protein Groups	Protein Group Accessions	Modifications	ΔCn	XCorr	Charge	MH+ [Da]	ΔM [ppm]	RT [min]	# Missed Cleavages
	High	LYLINSPVVR	2	1	1	CADAFUBP00001299		0	3.1959	2	1173.95	213.443	64.8326	0
	High	NNSIDFVFDPK	1	1	1	CADAFUBP00001299		0	3.06772	2	1295.84	165.461	66.278	0
CADAFUBP00005199	pep:known scaffold:CADRE:DS499597:1199122:1204141:1 gene:CADAFUBG00005290 transcript:CADAFUBT00005290 description:"Class V myosin (Myo4), putative"	18.6894	3.86	1	5	5	6	1529	175.5	8.23584
	A4	Sequence	# PSMs	# Proteins	# Protein Groups	Protein Group Accessions	Modifications	ΔCn	XCorr	Charge	MH+ [Da]	ΔM [ppm]	RT [min]	# Missed Cleavages
	High	AVLTAAADNR	1	1	1	CADAFUBP00002026		0	2.63677	2	1001.31	-227.088	33.3393	0
	High	AAAINWIDGR	1	1	1	CADAFUBP00002026		0	2.55616	2	1086.62	51.3464	63.0753	0
CADAFUBP00003943	pep:known scaffold:CADRE:DS499596:1784623:1788677:-1 gene:CADAFUBG00004013 transcript:CADAFUBT00004013 description:"Coatomer subunit alpha, putative"	18.5208	3.63	1	4	4	6	1212	135.768	6.27783
	A4	Sequence	# PSMs	# Proteins	# Protein Groups	Protein Group Accessions	Modifications	ΔCn	XCorr	Charge	MH+ [Da]	ΔM [ppm]	RT [min]	# Missed Cleavages
	High	VYDLTSYIAGGR	1	1	1	CADAFUBP00002848		0	3.72265	2	1316.08	1072.86	65.4602	0
	High	VGSTGVFLSER	1	1	1	CADAFUBP00002848		0	2.69015	2	1151.29	-274.663	59.8065	0
CADAFUBP00002341	pep:known scaffold:CADRE:DS499595:2023554:2032113:1 gene:CADAFUBG00002392 transcript:CADAFUBT00002392 description:"Translational activator, putative"	18.271	1.73	1	4	4	6	2711	296.034	5.89697
	A4	Sequence	# PSMs	# Proteins	# Protein Groups	Protein Group Accessions	Modifications	ΔCn	XCorr	Charge	MH+ [Da]	ΔM [ppm]	RT [min]	# Missed Cleavages
	High	AAWVTVIGR	1	1	1	CADAFUBP00003188		0	3.08834	2	973.986	1460.95	63.7224	0
	High	AIPIADLLQR	1	1	1	CADAFUBP00003188		0	2.47897	2	1109.83	148.918	68.0633	0
CADAFUBP00001302	pep:known scaffold:CADRE:DS499594:3726771:3731588:1 gene:CADAFUBG00001328 transcript:CADAFUBT00001328 description:"Pentafunctional AROM polypeptide 3-dehydroquinate synthase 3-phosphoshikimate 1-carboxyvinyltransferase Shikimate kinase 3-dehydroquinate dehydratase Shikimate dehydrogenase"	16.3849	2.12	1	3	3	5	1605	174.259	6.59521
	A4	Sequence	# PSMs	# Proteins	# Protein Groups	Protein Group Accessions	Modifications	ΔCn	XCorr	Charge	MH+ [Da]	ΔM [ppm]	RT [min]	# Missed Cleavages
	High	TGFETSQGSLVR	2	1	1	CADAFUBP00003465		0	3.20933	2	1281.46	-143.692	57.9944	0
	High	LGDASVAAPFTSK	1	1	1	CADAFUBP00003465		0	3.19702	2	1263.7	35.5441	60.2134	0
CADAFUBP00006478	pep:known scaffold:CADRE:DS499598:1022219:1025457:-1 gene:CADAFUBG00006606 transcript:CADAFUBT00006606 description:"Sodium P-type ATPase, putative"	16.2985	3.34	1	3	3	5	1048	114.31	5.85889
	A4	Sequence	# PSMs	# Proteins	# Protein Groups	Protein Group Accessions	Modifications	ΔCn	XCorr	Charge	MH+ [Da]	ΔM [ppm]	RT [min]	# Missed Cleavages
	High	NFEVPSVTPAANSK	2	1	1	CADAFUBP00005020		0	3.05878	2	1461.91	804.799	61.0699	0
	High	AFETVVGYPASEFK	1	1	1	CADAFUBP00005020		0	2.85013	2	1544.48	-184.531	65.7001	0
CADAFUBP00001065	pep:known scaffold:CADRE:DS499594:3074257:3078656:-1 gene:CADAFUBG00001090 transcript:CADAFUBT00001090 description:"Cell wall biogenesis protein phosphatase Ssd1, putative"	15.2659	4.43	1	5	5	5	1378	152.248	7.45947
	A4	Sequence	# PSMs	# Proteins	# Protein Groups	Protein Group Accessions	Modifications	ΔCn	XCorr	Charge	MH+ [Da]	ΔM [ppm]	RT [min]	# Missed Cleavages
	High	IDYEQVQTR	1	1	1	CADAFUBP00005809		0	2.83966	2	1151.84	233.876	54.2881	0
	High	TFEDLDDDSAPAGQAAAK	1	1	1	CADAFUBP00005809		0	2.58869	2	1825.54	2042.91	58.3194	0
CADAFUBP00003943	pep:known scaffold:CADRE:DS499596:1784623:1788677:-1 gene:CADAFUBG00004013 transcript:CADAFUBT00004013 description:"Coatomer subunit alpha, putative"	15.136	2.15	1	2	2	4	1212	135.768	6.27783
	A4	Sequence	# PSMs	# Proteins	# Protein Groups	Protein Group Accessions	Modifications	ΔCn	XCorr	Charge	MH+ [Da]	ΔM [ppm]	RT [min]	# Missed Cleavages
	High	DKAESQGGNEPWR	1	1	1	CADAFUBP00006647		0	3.0421	3	1475.83	1464.77	50.5878	1
	High	TGTTNTDDFLIR	2	1	1	CADAFUBP00006647		0	3.02958	2	1353.92	191.723	62.34	0
CADAFUBP00005647	pep:known scaffold:CADRE:DS499597:2500293:2504117:1 gene:CADAFUBG00005751 transcript:CADAFUBT00005751 description:"Hybrid NRPS/PKS enzyme, putative"	14.6356	2.9	1	3	3	5	1274	137.046	6.31592
	A4	Sequence	# PSMs	# Proteins	# Protein Groups	Protein Group Accessions	Modifications	ΔCn	XCorr	Charge	MH+ [Da]	ΔM [ppm]	RT [min]	# Missed Cleavages
	High	FFYFSNDPVEAK	1	1	1	CADAFUBP00006761		0	3.02505	2	1464.82	772.376	66.5257	0
	High	ASIFGSFLGK	2	1	1	CADAFUBP00006761		0	2.68847	2	1026.72	149.713	69.2456	0
CADAFUBP00001210	pep:known scaffold:CADRE:DS499594:3461252:3465032:1 gene:CADAFUBG00001236 transcript:CADAFUBT00001236 description:"Nitrite reductase NiiA"	12.6293	4.17	1	3	3	4	1102	123.067	6.62451
	A4	Sequence	# PSMs	# Proteins	# Protein Groups	Protein Group Accessions	Modifications	ΔCn	XCorr	Charge	MH+ [Da]	ΔM [ppm]	RT [min]	# Missed Cleavages
	High	ATQALEILGGK	2	1	1	CADAFUBP00008060		0	2.81965	2	1102.65	1829.84	62.3043	0
	High	IVGLSVPLANAR	1	1	1	CADAFUBP00008060		0	2.65082	2	1212.39	2192.97	64.6874	0
CADAFUBP00002341	pep:known scaffold:CADRE:DS499595:2023554:2032113:1 gene:CADAFUBG00002392 transcript:CADAFUBT00002392 description:"Translational activator, putative"	12.5359	1.51	1	3	4	5	2711	296.034	5.89697
	A4	Sequence	# PSMs	# Proteins	# Protein Groups	Protein Group Accessions	Modifications	ΔCn	XCorr	Charge	MH+ [Da]	ΔM [ppm]	RT [min]	# Missed Cleavages
	High	HTPGFEAQVSGQDPESAK	1	1	1	CADAFUBP00008654		0	3.83241	3	1885.9	544.371	55.9953	0
	High	AILGSNPAQGVSGR	1	1	1	CADAFUBP00008654		0	2.51849	2	1327.76	791.162	57.241	0
CADAFUBP00000733	pep:known scaffold:CADRE:DS499594:2086733:2091434:-1 gene:CADAFUBG00000748 transcript:CADAFUBT00000748 description:"Putative uncharacterized protein"	11.7329	2.56	1	3	3	4	1526	164.3	6.65381
	A4	Sequence	# PSMs	# Proteins	# Protein Groups	Protein Group Accessions	Modifications	ΔCn	XCorr	Charge	MH+ [Da]	ΔM [ppm]	RT [min]	# Missed Cleavages
	High	VDASVSHQSTPPAVR	1	1	1	CADAFUBP00008843		0	3.11085	3	1552	775.918	51.0306	0
	High	QGYEITDVGR	1	1	1	CADAFUBP00008843		0	2.8122	2	1138.2	566.374	57.8558	0
CADAFUBP00004817	pep:known scaffold:CADRE:DS499597:141182:145831:-1 gene:CADAFUBG00004905 transcript:CADAFUBT00004905 description:"ABC multidrug transporter, putative"	11.6088	2.11	1	3	3	4	1471	164.388	7.37158
	A4	Sequence	# PSMs	# Proteins	# Protein Groups	Protein Group Accessions	Modifications	ΔCn	XCorr	Charge	MH+ [Da]	ΔM [ppm]	RT [min]	# Missed Cleavages
	High	AINNEQLEGFPK	1	1	1	CADAFUBP00008871		0	2.86995	2	1360.23	397.636	60.7017	0
	High	LEEFGFLR	1	1	1	CADAFUBP00008871		0	2.52536	2	1010.29	-234.812	67.2098	0
CADAFUBP00002402	pep:known scaffold:CADRE:DS499595:2212170:2219264:-1 gene:CADAFUBG00002453 transcript:CADAFUBT00002453 description:"Acetyl-CoA carboxylase"	10.7995	1.61	1	3	3	4	2292	254.794	6.3667
	A4	Sequence	# PSMs	# Proteins	# Protein Groups	Protein Group Accessions	Modifications	ΔCn	XCorr	Charge	MH+ [Da]	ΔM [ppm]	RT [min]	# Missed Cleavages
	High	KVHIADTAITR	1	1	1	CADAFUBP00008897		0	3.80692	3	1225.62	748.396	52.1394	1
	High	VHIADTAITR	1	1	1	CADAFUBP00008897		0	2.527	2	1098.49	1712.47	54.38	0
CADAFUBP00006383	pep:known scaffold:CADRE:DS499598:740390:744072:1 gene:CADAFUBG00006508 transcript:CADAFUBT00006508 description:"26S proteasome regulatory subunit Rpn2, putative"	9.64514	2.11	1	2	2	3	1139	124.587	5.14795
	A4	Sequence	# PSMs	# Proteins	# Protein Groups	Protein Group Accessions	Modifications	ΔCn	XCorr	Charge	MH+ [Da]	ΔM [ppm]	RT [min]	# Missed Cleavages
	High	SAVQEHIDTTNQHLPVDR	2	1	1	CADAFUBP00004294		0	5.33313	3	2061.13	539.05	57.4042	0
	High	GSYLDFENTFQR	2	1	1	CADAFUBP00004294		0	4.12036	2	1477.01	225.813	66.9893	0
	High	EINEDTTSYTYR	2	1	1	CADAFUBP00004294		0	3.9526	2	1492.98	883.214	56.3126	0
	High	ILEDLEDIEISAK	1	1	1	CADAFUBP00004294		0	3.7155	2	1488.01	153.224	67.5654	0
	High	VSGDYNPIHVSR	1	1	1	CADAFUBP00004294		0	3.55707	2	1343.95	207.132	56.7601	0
	High	KDEVPMQVHLASSR	2	1	1	CADAFUBP00004294		0	3.4402	3	1596.69	-80.0918	57.6382	1
	High	QSGDTNIVPSLVR	2	1	1	CADAFUBP00004294		0	3.22756	2	1385.66	-55.3617	62.822	0
	High	GLLQDVYGGDESK	2	1	1	CADAFUBP00004294		0	3.1801	2	1380.4	-191.261	63.9239	0
	High	DVPFDTPTTATFSGGR	2	1	1	CADAFUBP00004294		0	3.17473	2	1668.87	52.4903	64.0822	0
	High	ILVVEAYYAGR	2	1	1	CADAFUBP00004294		0	3.16561	2	1254.48	632.302	64.7301	0
	High	NATGQTFVDTK	3	1	1	CADAFUBP00004294		0	3.06795	2	1181.56	-17.961	51.2682	0
	High	GITVNLIYVNPR	1	1	1	CADAFUBP00004294		0	2.94083	2	1359.96	869.767	67.1024	0
	High	IPVIEYFGGR	2	1	1	CADAFUBP00004294		0	2.81092	2	1151.92	1126.76	67.7015	0
	High	LALNEFER	2	1	1	CADAFUBP00004294		0	2.64018	2	991.841	323.099	62.3652	0
CADAFUBP00001101	pep:known scaffold:CADRE:DS499594:3162008:3163214:-1 gene:CADAFUBG00001126 transcript:CADAFUBT00001126 description:"COPII-coated vesicle protein SurF4/Erv29, putative"	9.52804	10.56	1	2	2	3	303	34.1254	9.24658
	A4	Sequence	# PSMs	# Proteins	# Protein Groups	Protein Group Accessions	Modifications	ΔCn	XCorr	Charge	MH+ [Da]	ΔM [ppm]	RT [min]	# Missed Cleavages
	High	AFSVTSFGFGQK	2	1	1	CADAFUBP00004295		0	3.55469	2	1276.2	444.695	67.5768	0
	High	VVNGEESELLYK	2	1	1	CADAFUBP00004295		0	3.50491	2	1380.9	867.391	60.3325	0
	High	YEAYDAATSVQR	2	1	1	CADAFUBP00004295		0	3.49595	2	1373.77	98.5472	56.0693	0
	High	LVAGQIPTGWDAR	2	1	1	CADAFUBP00004295		0	3.4254	2	1383.83	69.5711	63.9084	0
	High	SSQLQFNALYK	2	1	1	CADAFUBP00004295		0	3.29316	2	1299.22	417.291	63.8029	0
	High	ATSNAEDEFAHGR	1	1	1	CADAFUBP00004295		0	3.149	2	1405.23	439.487	51.115	0
	High	VYDSSWNWAR	2	1	1	CADAFUBP00004295		0	3.14142	2	1283.52	-43.2024	64.1458	0
	High	IVEIGPADTLGGmAR	1	1	1	CADAFUBP00004295	M13(Oxidation)	0	3.09792	2	1516.13	225.174	62.2942	0
	High	GSQLVVVPFNQGSK	2	1	1	CADAFUBP00004295		0	2.90413	2	1460.21	287.013	63.7676	0
	High	mPGGFNITAVR	1	1	1	CADAFUBP00004295	M1(Oxidation)	0	2.83815	2	1178.47	-110.045	62.0485	0
	High	DVAIPTGPQTTIDAR	1	1	1	CADAFUBP00004295		0	2.68136	2	1554.37	-285.619	61.4692	0
	High	GNAVLGIFQK	1	1	1	CADAFUBP00004295		0	2.65815	2	1047.07	448.427	65.7189	0
	High	GAQVIGIHPK	1	1	1	CADAFUBP00004295		0	2.61538	2	1022.29	2629.29	52.1393	0
	High	ASSPQSSFAGR	1	1	1	CADAFUBP00004295		0	2.61047	2	1094.88	326.066	32.6285	0
CADAFUBP00003465	pep:known scaffold:CADRE:DS499596:416469:420489:1 gene:CADAFUBG00003527 transcript:CADAFUBT00003527 description:"Cation transporting ATPase, putative"	9.52242	1.92	1	2	2	3	1303	145.462	6.75635
	A4	Sequence	# PSMs	# Proteins	# Protein Groups	Protein Group Accessions	Modifications	ΔCn	XCorr	Charge	MH+ [Da]	ΔM [ppm]	RT [min]	# Missed Cleavages
	High	ERDLSDSTATLTEDHSK	1	1	1	CADAFUBP00000962		0	3.89468	3	1905.01	67.5028	54.8355	1
	High	IGDINFFGER	2	1	1	CADAFUBP00000962		0	3.59628	2	1168.11	457.955	67.3024	0
	High	LVDPSTGNSLQLR	2	1	1	CADAFUBP00000962		0	3.52094	2	1399.38	-264.192	60.5845	0
	High	ITNDIESSVR	2	1	1	CADAFUBP00000962		0	3.45096	2	1133.95	329.426	54.9746	0
	High	LTGYAIAASQTGR	1	1	1	CADAFUBP00000962		0	3.29948	2	1309.08	299.351	57.9814	0
	High	VVDAFDILR	2	1	1	CADAFUBP00000962		0	3.13824	2	1049.01	1361.18	68.7073	0
	High	AGGAFASLDPSHPDAR	1	1	1	CADAFUBP00000962		0	3.00618	3	1568.76	10.383	59.5838	0
	High	SYATLTAGSR	2	1	1	CADAFUBP00000962		0	2.81596	2	1026.93	393.746	52.9567	0
	High	QQIAVWNNTLPK	1	1	1	CADAFUBP00000962		0	2.71533	2	1411.94	120.73	63.9827	0
	High	VAYSELITIQK	1	1	1	CADAFUBP00000962		0	2.71215	2	1264.91	154.117	64.2813	0
	High	ESWDSNLDLSR	1	1	1	CADAFUBP00000962		0	2.66878	2	1322	301.324	63.0306	0
CADAFUBP00007269	pep:known scaffold:CADRE:DS499599:708211:711747:-1 gene:CADAFUBG00007402 transcript:CADAFUBT00007402 description:"Putative uncharacterized protein"	9.39556	3.06	1	3	3	3	1178	125.156	5.0083
	A4	Sequence	# PSMs	# Proteins	# Protein Groups	Protein Group Accessions	Modifications	ΔCn	XCorr	Charge	MH+ [Da]	ΔM [ppm]	RT [min]	# Missed Cleavages
	High	VTVDHAGQQVPLKPASEESR	2	1	1	CADAFUBP00002122		0	4.14792	3	2149.05	440.61	55.3512	0
	High	DQQGETVEVPR	2	1	1	CADAFUBP00002122		0	3.28549	2	1257.99	301.355	53.6658	0
	High	KLEDETTHVLK	1	1	1	CADAFUBP00002122		0	3.26227	3	1315.83	2371.05	53.3922	1
	High	QGAIVQDIQQR	1	1	1	CADAFUBP00002122		0	3.25282	2	1255.35	-255.967	56.5417	0
	High	GGPGGSIIFEGK	1	1	1	CADAFUBP00002122		0	3.02021	2	1118.66	70.6309	60.8864	0
	High	SSEFDAIVTK	2	1	1	CADAFUBP00002122		0	2.93528	2	1097.15	541.547	60.4292	0
	High	FANFLIGK	2	1	1	CADAFUBP00002122		0	2.87755	2	911.363	2022.49	65.8177	0
	High	KIVTEAGGPTDGSASR	1	1	1	CADAFUBP00002122		0	2.8	2	1545.21	-371.941	31.537	1
	High	FVIGQGGSQINTIR	1	1	1	CADAFUBP00002122		0	2.71328	2	1489.48	-224.83	62.5672	0
CADAFUBP00001299	pep:known scaffold:CADRE:DS499594:3715063:3718351:-1 gene:CADAFUBG00001325 transcript:CADAFUBT00001325 description:"Isoleucyl-tRNA synthetase ,cytoplasmic"	9.33538	1.97	1	2	2	3	1064	122.314	6.58057
	A4	Sequence	# PSMs	# Proteins	# Protein Groups	Protein Group Accessions	Modifications	ΔCn	XCorr	Charge	MH+ [Da]	ΔM [ppm]	RT [min]	# Missed Cleavages
	High	KLAEETVSKDVTVEEPSVAEK	1	1	1	CADAFUBP00003204		0	4.72439	3	2290.43	977.279	59.3019	2
	High	VVPSEPATEEPVSEPQTSEATER	1	1	1	CADAFUBP00003204		0	4.31277	3	2469.34	71.4427	57.8205	0
	High	DLHVESEPATQEVKPK	2	1	1	CADAFUBP00003204		0	3.87605	3	1808.92	1102.87	54.9281	0
	High	ELSTGFAAAEDITGK	1	1	1	CADAFUBP00003204		0	3.77235	2	1509.8	38.4857	64.3227	0
	High	DVTVEEPSVAEK	2	1	1	CADAFUBP00003204		0	3.48027	2	1303.15	390.587	56.3184	0
	High	SAPTEVTQEPTKDDSAQVVVGK	1	1	1	CADAFUBP00003204		0	3.03801	3	2288.19	891.935	56.8677	1
	High	DVELPEGQYQYR	1	1	1	CADAFUBP00003204		0	3.00103	2	1496.81	69.2021	61.2	0
	High	EATETVKEPEAVAPVAEEPVK	1	1	1	CADAFUBP00003204		0	2.94541	3	2223.56	190.518	59.5891	1
	High	VQATIGDEPLSR	1	1	1	CADAFUBP00003204		0	2.58769	2	1285.46	-166.462	57.754	0
CADAFUBP00008005	pep:known scaffold:CADRE:DS499600:692028:694124:-1 gene:CADAFUBG00008150 transcript:CADAFUBT00008150 description:"ATP synthase subunit alpha"	9.09232	4.5	1	2	2	3	556	59.8954	9.0708
	A4	Sequence	# PSMs	# Proteins	# Protein Groups	Protein Group Accessions	Modifications	ΔCn	XCorr	Charge	MH+ [Da]	ΔM [ppm]	RT [min]	# Missed Cleavages
	High	HAENEGNLDEYTALNR	2	1	1	CADAFUBP00004062		0	4.88588	3	1845.62	-115.208	59.4029	0
	High	GHLTAmTGDGVNDAPSLK	2	1	1	CADAFUBP00004062	M6(Oxidation)	0	4.00345	3	1800.81	530.467	56.5146	0
	High	TGLASSEIETR	3	1	1	CADAFUBP00004062		0	3.45936	2	1163.51	-65.1985	54.6891	0
	High	DGQEQEILAR	2	1	1	CADAFUBP00004062		0	3.36867	2	1159.07	426.428	54.9226	0
	High	EYLATANDDTLK	2	1	1	CADAFUBP00004062		0	3.15768	2	1354.26	445.512	57.7643	0
	High	AYAIVTATAK	1	1	1	CADAFUBP00004062		0	2.87214	2	1008.84	262.183	56.2812	0
	High	TGTLTANQLSIR	2	1	1	CADAFUBP00004062		0	2.8263	2	1274.14	-443.961	60.1488	0
	High	ADGFAEVFPEHK	1	1	1	CADAFUBP00004062		0	2.81506	2	1346.95	234.278	62.4364	0
CADAFUBP00005020	pep:known scaffold:CADRE:DS499597:657121:658264:1 gene:CADAFUBG00005109 transcript:CADAFUBT00005109 description:"Fatty acid elongase (Gns1), putative"	9.08137	8.14	1	2	2	3	344	39.3647	9.49561
	A4	Sequence	# PSMs	# Proteins	# Protein Groups	Protein Group Accessions	Modifications	ΔCn	XCorr	Charge	MH+ [Da]	ΔM [ppm]	RT [min]	# Missed Cleavages
	High	VVEDIGFPVIVR	2	1	1	CADAFUBP00007537		0	3.67526	2	1342.49	-208.312	69.0685	0
	High	FADLEQYER	2	1	1	CADAFUBP00007537		0	3.5976	2	1170.87	277.451	61.3087	0
	High	VLTTLFYEPSTR	2	1	1	CADAFUBP00007537		0	3.5455	2	1427.16	284.852	66.638	0
	High	SASASNLEEALR	2	1	1	CADAFUBP00007537		0	3.25394	2	1248.37	595.738	60.6662	0
	High	TIAISTEHSSTK	2	1	1	CADAFUBP00007537		0	2.94695	2	1274.7	33.7306	32.7684	0
	High	FLSSNELSIR	2	1	1	CADAFUBP00007537		0	2.89547	2	1166.93	1119.88	62.8903	0
	High	KGETLQDTVR	1	1	1	CADAFUBP00007537		0	2.84943	2	1147.33	623.047	34.2633	1
	High	IGVDQPAWK	1	1	1	CADAFUBP00007537		0	2.74522	2	1014.21	657.267	59.1384	0
CADAFUBP00001210	pep:known scaffold:CADRE:DS499594:3461252:3465032:1 gene:CADAFUBG00001236 transcript:CADAFUBT00001236 description:"Nitrite reductase NiiA"	9.05616	2.9	1	3	3	3	1102	123.067	6.62451
	A4	Sequence	# PSMs	# Proteins	# Protein Groups	Protein Group Accessions	Modifications	ΔCn	XCorr	Charge	MH+ [Da]	ΔM [ppm]	RT [min]	# Missed Cleavages
	High	HQEPTVSVLEPIREK	2	1	1	CADAFUBP00008697		0	4.55541	3	1762.61	373.209	60.5016	1
	High	EGVSQILSYYQER	3	1	1	CADAFUBP00008697		0	3.95827	2	1571.85	48.0819	67.2229	0
	High	AVLQNSTGNWVK	3	1	1	CADAFUBP00008697		0	3.08386	2	1316.91	163.935	59.97	0
	High	ARPPISPSPSILK	1	1	1	CADAFUBP00008697		0	2.73881	2	1363.2	283.984	59.9906	0
	High	ALVVGPANTNK	3	1	1	CADAFUBP00008697		0	2.70175	2	1083.84	207.036	53.4291	0
	High	ATLTQGVTGK	3	1	1	CADAFUBP00008697		0	2.68929	2	975.75	207.988	34.7242	0
	High	HQEPTVSVLEPIR	1	1	1	CADAFUBP00008697		0	2.60326	2	1505.28	312.576	62.2038	0
CADAFUBP00008907	pep:known scaffold:CADRE:DS499601:1476217:1480508:1 gene:CADAFUBG00009073 transcript:CADAFUBT00009073 description:"Non-repetitive nucleoporin, putative"	9.04239	2.87	1	3	3	3	1357	150.067	5.89697
	A4	Sequence	# PSMs	# Proteins	# Protein Groups	Protein Group Accessions	Modifications	ΔCn	XCorr	Charge	MH+ [Da]	ΔM [ppm]	RT [min]	# Missed Cleavages
	High	TGYVQQQDLHLATTTVR	1	1	1	CADAFUBP00004817		0	3.38793	3	1931.12	61.364	61.1318	0
	High	TVYFGEIGSGAR	2	1	1	CADAFUBP00004817		0	3.16319	2	1257.24	485.64	62.5451	0
	High	VDNTSQYLR	2	1	1	CADAFUBP00004817		0	2.90556	2	1095.4	-127.64	53.5724	0
	High	SPYTLSYGGQVK	1	1	1	CADAFUBP00004817		0	2.82755	2	1301.15	1145.54	59.7146	0
	High	TTVGVVTGETLVDGR	1	1	1	CADAFUBP00004817		0	2.76262	2	1504.53	481.246	62.2831	0
	High	APQVIPGGLSR	1	1	1	CADAFUBP00004817		0	2.61607	2	1096	1252.69	59.2469	0
CADAFUBP00005020	pep:known scaffold:CADRE:DS499597:657121:658264:1 gene:CADAFUBG00005109 transcript:CADAFUBT00005109 description:"Fatty acid elongase (Gns1), putative"	8.94788	8.14	1	2	2	3	344	39.3647	9.49561
	A4	Sequence	# PSMs	# Proteins	# Protein Groups	Protein Group Accessions	Modifications	ΔCn	XCorr	Charge	MH+ [Da]	ΔM [ppm]	RT [min]	# Missed Cleavages
	High	LIAESELALEK	2	1	1	CADAFUBP00000761		0	3.72242	2	1216.94	1035.08	62.3141	0
	High	LEEIAESLGLR	1	1	1	CADAFUBP00000761		0	3.24942	2	1229.53	-114.794	66.1074	0
	High	YGGAGLPQDTIHANIK	1	1	1	CADAFUBP00000761		0	3.2391	3	1656.2	810.953	59.9963	0
	High	FSTNTFPSWDR	1	1	1	CADAFUBP00000761		0	3.0236	2	1359.19	1159.67	64.8147	0
	High	DSTILGPAALSR	1	1	1	CADAFUBP00000761		0	2.85216	2	1202.32	1382.44	62.3296	0
CADAFUBP00008871	pep:known scaffold:CADRE:DS499601:1379360:1382670:1 gene:CADAFUBG00009037 transcript:CADAFUBT00009037 description:"Translation elongation factor eEF-3, putative"	8.91625	2.16	1	2	2	3	1065	117.694	6.17627
	A4	Sequence	# PSMs	# Proteins	# Protein Groups	Protein Group Accessions	Modifications	ΔCn	XCorr	Charge	MH+ [Da]	ΔM [ppm]	RT [min]	# Missed Cleavages
	High	LASDEVLNSYR	2	1	1	CADAFUBP00005199		0	3.34115	2	1266.91	217.848	60.181	0
	High	SANLELDQLR	1	1	1	CADAFUBP00005199		0	3.26249	2	1159.12	442.097	61.7556	0
	High	ITSNLTQQQATVVK	1	1	1	CADAFUBP00005199		0	3.04475	2	1531.84	646.136	56.6081	0
	High	NQTIVVSGESGAGK	1	1	1	CADAFUBP00005199		0	2.93246	2	1347.11	310.714	50.9521	0
	High	GLQINYNITR	1	1	1	CADAFUBP00005199		0	2.77685	2	1191.44	-174.144	62.3556	0
CADAFUBP00006647	pep:known scaffold:CADRE:DS499598:1498445:1502900:1 gene:CADAFUBG00006775 transcript:CADAFUBT00006775 description:"Alpha-aminoadipate reductase large subunit, putative"	8.59025	1.75	1	2	2	3	1425	157.08	6.07471
	A4	Sequence	# PSMs	# Proteins	# Protein Groups	Protein Group Accessions	Modifications	ΔCn	XCorr	Charge	MH+ [Da]	ΔM [ppm]	RT [min]	# Missed Cleavages
	High	VSDSIESYIR	2	1	1	CADAFUBP00006305		0	4.18833	2	1170.87	1954.52	63.2018	0
	High	TTNVADVETSGDK	2	1	1	CADAFUBP00006305		0	3.85483	2	1336.94	236.29	33.5968	0
	High	IYIDSNNNPEK	2	1	1	CADAFUBP00006305		0	3.30291	2	1307.92	989.933	53.1218	0
	High	VANLEIYYR	2	1	1	CADAFUBP00006305		0	2.86554	2	1142.04	1258.26	62.9009	0
	High	TIQIFDLSAK	1	1	1	CADAFUBP00006305		0	2.73627	2	1137.15	1328.85	67.3133	0
CADAFUBP00003102	pep:known scaffold:CADRE:DS499595:4197333:4200213:1 gene:CADAFUBG00003160 transcript:CADAFUBT00003160 description:"Phosphatidylethanolamine N-methyltransferase"	8.53912	2.82	1	2	2	3	922	104.139	7.03467
	A4	Sequence	# PSMs	# Proteins	# Protein Groups	Protein Group Accessions	Modifications	ΔCn	XCorr	Charge	MH+ [Da]	ΔM [ppm]	RT [min]	# Missed Cleavages
	High	NAGTAEFLVDQQNR	2	1	1	CADAFUBP00006306		0	4.55137	2	1563.57	519.069	60.4903	0
	High	LLAIGPLSEQTGQR	2	1	1	CADAFUBP00006306		0	4.28242	2	1483.09	176.565	64.8392	0
	High	VVGDLAQFmVSNK	1	1	1	CADAFUBP00006306	M9(Oxidation)	0	3.70441	2	1424.34	434.833	63.1804	0
	High	AIDSYWQQLR	2	1	1	CADAFUBP00006306		0	3.62122	2	1280.04	311.929	65.54	0
	High	SAFGNGTVFVER	1	1	1	CADAFUBP00006306		0	2.69602	2	1283.76	96.2647	62.7508	0
CADAFUBP00008060	pep:known scaffold:CADRE:DS499600:848901:855530:1 gene:CADAFUBG00008206 transcript:CADAFUBT00008206 description:"Pre-mRNA splicing helicase, putative"	8.25064	1.04	1	2	2	3	2209	249.697	5.35107
	A4	Sequence	# PSMs	# Proteins	# Protein Groups	Protein Group Accessions	Modifications	ΔCn	XCorr	Charge	MH+ [Da]	ΔM [ppm]	RT [min]	# Missed Cleavages
	High	AGLPAYQFNPDASPEEK	1	1	1	CADAFUBP00008595		0	4.87281	2	1834.58	387.03	63.2546	0
	High	KAGLPAYQFNPDASPEEK	1	1	1	CADAFUBP00008595		0	3.85887	3	1963.19	625.652	61.3877	1
	High	VNVLDAAELPSADR	2	1	1	CADAFUBP00008595		0	3.6884	2	1471.28	1030.34	64.1401	0
	High	LTGDTLPTLQR	1	1	1	CADAFUBP00008595		0	3.33926	2	1215.88	995.644	60.6355	0
	High	LVDVGDAFVR	1	1	1	CADAFUBP00008595		0	2.77382	2	1090.97	348.839	64.104	0
CADAFUBP00006761	pep:known scaffold:CADRE:DS499598:1831404:1833267:1 gene:CADAFUBG00006889 transcript:CADAFUBT00006889 description:"Conserved lysine-rich protein, putative"	8.22068	4.13	1	2	2	3	533	56.0545	5.07178
	A4	Sequence	# PSMs	# Proteins	# Protein Groups	Protein Group Accessions	Modifications	ΔCn	XCorr	Charge	MH+ [Da]	ΔM [ppm]	RT [min]	# Missed Cleavages
	High	VSDDVINAVVK	1	1	1	CADAFUBP00002341		0	3.41373	2	1159.23	510.282	61.892	0
	High	AGVGLFAGDVVSK	2	1	1	CADAFUBP00002341		0	3.20961	2	1220.11	362.933	64.4954	0
	High	DIVQGFAPVFSR	1	1	1	CADAFUBP00002341		0	3.11348	2	1337.77	1546.2	68.6017	0
	High	GLADSTSETLR	2	1	1	CADAFUBP00002341		0	2.78403	2	1149.49	-72.0252	55.1864	0
CADAFUBP00004268	pep:known scaffold:CADRE:DS499596:2717150:2721097:1 gene:CADAFUBG00004340 transcript:CADAFUBT00004340 description:"Nuclear envelope pore membrane protein, putative"	8.1164	1.64	1	2	2	3	1223	137.578	7.59131
	A4	Sequence	# PSMs	# Proteins	# Protein Groups	Protein Group Accessions	Modifications	ΔCn	XCorr	Charge	MH+ [Da]	ΔM [ppm]	RT [min]	# Missed Cleavages
	High	LVSSTLSDNVEK	2	1	1	CADAFUBP00000733		0	3.1777	2	1292.88	936.017	56.2609	0
	High	AASQPAASVSPVK	1	1	1	CADAFUBP00000733		0	2.74973	2	1212.67	13.112	49.8853	0
	High	VPLNTFVTGSPTEK	1	1	1	CADAFUBP00000733		0	2.68113	2	1490.25	306.579	62.236	0
CADAFUBP00002799	pep:known scaffold:CADRE:DS499595:3310653:3314848:-1 gene:CADAFUBG00002854 transcript:CADAFUBT00002854 description:"Protein transport protein (SEC31), putative"	7.59954	2.61	1	3	3	3	1263	136.699	6.56592
	A4	Sequence	# PSMs	# Proteins	# Protein Groups	Protein Group Accessions	Modifications	ΔCn	XCorr	Charge	MH+ [Da]	ΔM [ppm]	RT [min]	# Missed Cleavages
	High	TFVDVMQAVGR	1	1	1	CADAFUBP00001210		0	3.50102	2	1224.1	1204.73	67.0567	0
	High	ADLYTVIAVK	1	1	1	CADAFUBP00001210		0	2.87883	2	1093.11	439.05	65.0552	0
	High	NFELNGEQAGR	1	1	1	CADAFUBP00001210		0	2.67632	2	1236.21	1315.85	56.8895	0
CADAFUBP00000733	pep:known scaffold:CADRE:DS499594:2086733:2091434:-1 gene:CADAFUBG00000748 transcript:CADAFUBT00000748 description:"Putative uncharacterized protein"	6.70078	1.83	1	2	2	2	1526	164.3	6.65381
	A4	Sequence	# PSMs	# Proteins	# Protein Groups	Protein Group Accessions	Modifications	ΔCn	XCorr	Charge	MH+ [Da]	ΔM [ppm]	RT [min]	# Missed Cleavages
	High	FIEENVNPADAEILK	1	1	1	CADAFUBP00002402		0	2.96307	2	1702.14	158.463	65.2606	0
	High	GGVLEPEGIVNIK	2	1	1	CADAFUBP00002402		0	2.6807	2	1325.87	845.514	65.1812	0
	High	YTVFDVLTR	1	1	1	CADAFUBP00002402		0	2.57765	2	1114.03	388.006	69.5165	0
CADAFUBP00002848	pep:known scaffold:CADRE:DS499595:3447422:3453164:1 gene:CADAFUBG00002903 transcript:CADAFUBT00002903 description:"Chitin synthase ChsE"	6.4128	1.24	1	2	2	2	1848	205.178	7.60596
	A4	Sequence	# PSMs	# Proteins	# Protein Groups	Protein Group Accessions	Modifications	ΔCn	XCorr	Charge	MH+ [Da]	ΔM [ppm]	RT [min]	# Missed Cleavages
	High	LDEGLTPDEAAR	2	1	1	CADAFUBP00006478		0	4.25181	2	1286.92	231.825	56.0749	0
	High	LDELAAQEPR	2	1	1	CADAFUBP00006478		0	3.36387	2	1142.86	1111.63	55.1548	0
	High	FDEANEGPVVIGK	1	1	1	CADAFUBP00006478		0	3.10351	2	1377.32	1908.84	59.6515	0
CADAFUBP00008654	pep:known scaffold:CADRE:DS499601:671410:675147:-1 gene:CADAFUBG00008816 transcript:CADAFUBT00008816 description:"Oxysterol binding protein (Osh1), putative"	6.3509	2.7	1	2	2	2	1184	132.705	6.11279
	A4	Sequence	# PSMs	# Proteins	# Protein Groups	Protein Group Accessions	Modifications	ΔCn	XCorr	Charge	MH+ [Da]	ΔM [ppm]	RT [min]	# Missed Cleavages
	High	YAAVSSQVDELTK	1	1	1	CADAFUBP00007269		0	3.56205	2	1411.21	352.372	60.5123	0
	High	LSQLSVSQGGASK	1	1	1	CADAFUBP00007269		0	3.20932	2	1262.51	663.781	52.6077	0
	High	SLQDLENAAK	1	1	1	CADAFUBP00007269		0	2.62419	2	1089.23	615.933	59.5145	0
CADAFUBP00008897	pep:known scaffold:CADRE:DS499601:1453091:1454523:1 gene:CADAFUBG00009063 transcript:CADAFUBT00009063 description:"Stearic acid desaturase (SdeA), putative"	6.33392	2.41	1	2	2	2	456	51.8677	9.1001
	A4	Sequence	# PSMs	# Proteins	# Protein Groups	Protein Group Accessions	Modifications	ΔCn	XCorr	Charge	MH+ [Da]	ΔM [ppm]	RT [min]	# Missed Cleavages
	High	FIEGGDATSSR	1	1	1	CADAFUBP00003755		0	3.02145	2	1139.97	379.68	32.731	0
	High	IVGQSIVPGIFK	1	1	1	CADAFUBP00003755		0	2.93123	2	1258.39	501.16	68.3215	0
CADAFUBP00003062	pep:known scaffold:CADRE:DS499595:4084960:4089680:1 gene:CADAFUBG00003119 transcript:CADAFUBT00003119 description:"Sulfite reductase, putative"	6.03266	1.31	1	2	2	2	1530	168.506	6.01123
	A4	Sequence	# PSMs	# Proteins	# Protein Groups	Protein Group Accessions	Modifications	ΔCn	XCorr	Charge	MH+ [Da]	ΔM [ppm]	RT [min]	# Missed Cleavages
	High	ILNQLFAER	1	1	1	CADAFUBP00003062		0	3.0405	2	1103.72	87.8845	65.129	0
	High	NSGDLDLSTIK	1	1	1	CADAFUBP00003062		0	2.99216	2	1162.42	-154.618	60.192	0
CADAFUBP00003755	pep:known scaffold:CADRE:DS499596:1259631:1263634:-1 gene:CADAFUBG00003820 transcript:CADAFUBT00003820 description:"Clustered mitochondria protein homolog"	5.95267	1.76	1	2	2	2	1310	145.89	7.09326
	A4	Sequence	# PSMs	# Proteins	# Protein Groups	Protein Group Accessions	Modifications	ΔCn	XCorr	Charge	MH+ [Da]	ΔM [ppm]	RT [min]	# Missed Cleavages
	High	ISEVTEIGAPASGLR	2	1	1	CADAFUBP00003943		0	4.10256	2	1501.08	847.835	61.9852	0
	High	GQASSAVFVAR	2	1	1	CADAFUBP00003943		0	3.64771	2	1093.01	390.73	55.4136	0
CADAFUBP00008843	pep:known scaffold:CADRE:DS499601:1294989:1296181:1 gene:CADAFUBG00009009 transcript:CADAFUBT00009009 description:"Putative uncharacterized protein"	5.92305	7.58	1	2	2	2	330	36.5523	9.78857
	A4	Sequence	# PSMs	# Proteins	# Protein Groups	Protein Group Accessions	Modifications	ΔCn	XCorr	Charge	MH+ [Da]	ΔM [ppm]	RT [min]	# Missed Cleavages
	High	VVDESNLEVR	2	1	1	CADAFUBP00004268		0	2.82063	2	1159.86	224.896	55.9425	0
	High	TFENDASTVR	1	1	1	CADAFUBP00004268		0	2.58059	2	1139.39	-124.089	51.9249	0
CADAFUBP00007408	pep:known scaffold:CADRE:DS499599:1157411:1161049:1 gene:CADAFUBG00007544 transcript:CADAFUBT00007544 description:"Importin beta-4 subunit, putative"	5.70294	1.92	1	2	2	2	1095	121.512	4.729
	A4	Sequence	# PSMs	# Proteins	# Protein Groups	Protein Group Accessions	Modifications	ΔCn	XCorr	Charge	MH+ [Da]	ΔM [ppm]	RT [min]	# Missed Cleavages
	High	AFETVVGYPASEFK	2	1	1	CADAFUBP00005020		0	3.4148	2	1544.65	-70.1571	66.0909	0
	High	NFEVPSVTPAANSK	1	1	1	CADAFUBP00005020		0	2.93332	2	1462.04	889.143	61.5428	0
CADAFUBP00003188	pep:known scaffold:CADRE:DS499595:4453197:4457793:-1 gene:CADAFUBG00003248 transcript:CADAFUBT00003248 description:"Sister chromatid cohesion and DNA repair protein (BimD), putative"	5.56731	1.27	1	2	2	2	1492	165.016	6.49365
	A4	Sequence	# PSMs	# Proteins	# Protein Groups	Protein Group Accessions	Modifications	ΔCn	XCorr	Charge	MH+ [Da]	ΔM [ppm]	RT [min]	# Missed Cleavages
	High	LQAAIGAAALQTPQR	2	1	1	CADAFUBP00006383		0	3.61231	2	1509.01	104.345	61.1261	0
	High	HDETTLVLK	1	1	1	CADAFUBP00006383		0	2.60875	2	1057.4	1731.17	54.8142	0
CADAFUBP00005809	pep:known scaffold:CADRE:DS499597:2938774:2951939:1 gene:CADAFUBG00005916 transcript:CADAFUBT00005916 description:"Dynein heavy chain"	5.42834	0.62	1	2	2	2	4368	494.383	6.0874
	A4	Sequence	# PSMs	# Proteins	# Protein Groups	Protein Group Accessions	Modifications	ΔCn	XCorr	Charge	MH+ [Da]	ΔM [ppm]	RT [min]	# Missed Cleavages
	High	DLVGQEVIIAGR	1	1	1	CADAFUBP00007408		0	3.02734	2	1269.86	113.554	63.579	0
	High	DSEEELDLR	1	1	1	CADAFUBP00007408		0	2.6756	2	1106.1	540.833	57.2022	0
CADAFUBP00008871	pep:known scaffold:CADRE:DS499601:1379360:1382670:1 gene:CADAFUBG00009037 transcript:CADAFUBT00009037 description:"Translation elongation factor eEF-3, putative"	5.39532	1.88	1	2	2	2	1065	117.694	6.17627
	A4	Sequence	# PSMs	# Proteins	# Protein Groups	Protein Group Accessions	Modifications	ΔCn	XCorr	Charge	MH+ [Da]	ΔM [ppm]	RT [min]	# Missed Cleavages
	High	VVDALGNPIDGK	2	1	1	CADAFUBP00008005		0	3.2851	2	1198.34	576.102	59.7202	0
	High	ASPTEVSSILEQR	1	1	1	CADAFUBP00008005		0	2.97407	2	1416.8	47.902	63.5424	0
CADAFUBP00002026	pep:known scaffold:CADRE:DS499595:975554:979123:1 gene:CADAFUBG00002071 transcript:CADAFUBT00002071 description:"HMG-CoA reductase"	5.19293	1.77	1	2	2	2	1130	121.179	7.2251
	A4	Sequence	# PSMs	# Proteins	# Protein Groups	Protein Group Accessions	Modifications	ΔCn	XCorr	Charge	MH+ [Da]	ΔM [ppm]	RT [min]	# Missed Cleavages
	High	AINNEQLEGFPK	2	1	1	CADAFUBP00008871		0	3.08738	2	1360.58	656.373	61.0902	0
	High	NYETLADPEAR	1	1	1	CADAFUBP00008871		0	2.82313	2	1278.66	48.9714	58.0392	0
	A4	Sequence	# PSMs	# Proteins	# Protein Groups	Protein Group Accessions	Modifications	ΔCn	XCorr	Charge	MH+ [Da]	ΔM [ppm]	RT [min]	# Missed Cleavages
	High	VAPEEHPVLLTEAPINPK	1	1	1	CADAFUBP00009092		0	3.09931	3	1954.23	87.162	63.2332	0
	High	GYTFSTTAER	1	1	1	CADAFUBP00009092		0	2.9484	2	1132.9	329.664	56.4683	0
